# Supplementary material for: N′-Phenyl-N′-[3-(2,4,5-triphenyl-2,5-di­hydro-1H-pyrazol-3-yl)quinoxalin-2-yl]benzohydrazide
Source: Acta Crystallogr Sect E Struct Rep Online. 2013 Jul 27;69(Pt 8):o1320–1. doi: 10.1107/S1600536813020035 (PMC3793807; doi:10.1107/S1600536813020035)
Supplement: Supplementary file 1 [file e-69-o1320-sup1.cif]

##############################################################################
#                                                                            #
# This CIF contains the data in a paper accepted for publication in          #
# Acta Crystallographica Section E. It conforms to the requirements of       #
# Notes for Authors for Acta Crystallographica Section E, and has been       #
# peer reviewed under the auspices of the IUCr Commission on Journals.       #
#                                                                            #
# Full details of the Crystallographic Information File format               #
# are given in the paper "The Crystallographic Information File (CIF):       #
# a New Standard Archive File for Crystallography" by S. R. Hall, F. H.      #
# Allen and I. D. Brown [Acta Cryst. (1991), A47, 655-685].                  #
#                                                                            #
# The current version of the core CIF dictionary is obtainable from          #
# ftp://ftp.iucr.org/pub/cif_core.dic.                                       #
#                                                                            #
# Software is freely available for graphical display of the structure(s)     #
# in this CIF. For information consult the CIF software page                 #
# http://www.iucr.org/resources/cif/software.                                #
#                                                                            #
# This file may be used for bona fide research purposes within the           #
# scientific community so long as proper attribution is given to the journal # 
# article from which it was obtained.                                        #
#                                                                            #
##############################################################################
data_I
_audit_creation_method     SHELXL-97
_journal_date_recd_electronic     2013-07-16
_journal_date_accepted     2013-07-19
_journal_name_full     'Acta Crystallographica, Section E'
_journal_year     2013
_journal_volume     69
_journal_issue      8
_journal_page_first     o1320
_journal_page_last     o1321
_journal_paper_category     QO
_journal_paper_doi     10.1107/S1600536813020035
_journal_coeditor_code     RZ5080
_publ_contact_author
;
Khalid karrouchi
Laboratoire National de Contr\^ole des M\'edicaments, D M P, Minist\`ere de
la Sant\'e, Madinat Al Irnane, BP 6206, Rabat, Morocco
;
_publ_contact_author_email     'k_karrouchi@yahoo.fr'
_publ_contact_author_fax     '212 537 77 54 40'
_publ_contact_author_phone     '212 537 77 54 40'
_publ_section_title
;\
<i>N</i>'-Phenyl-<i>N</i>'-[3-(2,4,5-triphenyl-2,5-dihydro-1<i>H</i>-pyrazol-3-\
yl)quinoxalin-2-yl]benzohydrazide
;
loop_
    _publ_author_name
    _publ_author_address
    'Ramli, Youssef'
;
Laboratoire National de Contr\^ole des M\'edicaments, D M P
Minist\`ere de la Sant\'e, Madinat Al Irnane, BP 6206, Rabat, Morocco
;
    'Karrouchi, Khalid'
;
Laboratoire de Chimie Th\'erapeutique,
Facult\'e de M\'edecine et de Pharmacie de Rabat-Souissi,
Universit\'e Mohamed V, BP 6203, Rabat, Morocco
;
    'Essassi, El Mokhtar'
;
Laboratoire de Chimie Organique H\'et\'erocyclique URAC21,
P\^ole de Comp\'etences Pharmacochimie,
Universit\'e Mohammed V-Agdal, Avenue Ibn Battouta, BP 1014,
Rabat, Morocco
Institute of Nanomaterials and Nanotechnology, MASCIR, Rabat, Morocco
;
    'El Ammari, Lahcen'
;
Laboratoire de Chimie du Solide Appliqu\'ee, Universit\'e Mohammed V-Agdal,
Facult\'e des Sciences, Avenue Ibn Battouta, BP 1014, Rabat, Morocco
;
_chemical_name_systematic
;\
<i>N</i>'-Phenyl-<i>N</i>'-[3-(2,4,5-triphenyl-2,5-dihydro-1<i>H</i>-\
pyrazol-3-yl)quinoxalin-2-yl]benzohydrazide
;
_chemical_name_common     ?
_chemical_formula_moiety     'C42 H32 N6 O'
_chemical_formula_sum     'C42 H32 N6 O'
_chemical_formula_iupac     'C42 H32 N6 O'
_chemical_formula_weight     636.74
_chemical_melting_point     ?
_symmetry_cell_setting     monoclinic
_symmetry_space_group_name_H-M     'P 21/n'
_symmetry_space_group_name_Hall     '-P 2yn'
loop_
    _symmetry_equiv_pos_as_xyz
    'x, y, z'
    '-x+1/2, y+1/2, -z+1/2'
    '-x, -y, -z'
    'x-1/2, -y-1/2, z-1/2'
_cell_length_a     12.0127(3)
_cell_length_b     19.4679(5)
_cell_length_c     15.2083(4)
_cell_angle_alpha     90.00
_cell_angle_beta     106.0450(10)
_cell_angle_gamma     90.00
_cell_volume     3418.09(15)
_cell_formula_units_Z     4
_cell_measurement_reflns_used     8306
_cell_measurement_theta_min     2.74
_cell_measurement_theta_max     28.15
_cell_measurement_temperature     296(2)
_exptl_crystal_description     block
_exptl_crystal_colour     colourless
_exptl_crystal_size_max     0.41
_exptl_crystal_size_mid     0.32
_exptl_crystal_size_min     0.21
_exptl_crystal_density_diffrn     1.237
_exptl_crystal_density_meas     ?
_exptl_crystal_density_method     'not measured'
_exptl_crystal_F_000     1336
_exptl_absorpt_coefficient_mu     0.076
_exptl_absorpt_correction_type     none
_exptl_absorpt_process_details     ?
_exptl_absorpt_correction_T_min     .
_exptl_absorpt_correction_T_max     .
_exptl_special_details     ?
_diffrn_ambient_temperature     296(2)
_diffrn_radiation_type     MoK\a
_diffrn_radiation_wavelength     0.71073
_diffrn_radiation_source     'fine-focus sealed tube'
_diffrn_radiation_monochromator     graphite
_diffrn_measurement_device_type     'Bruker X8 APEXII area-detector'
_diffrn_measurement_method     '\f and \w scans'
_diffrn_reflns_number     39727
_diffrn_reflns_av_R_equivalents     0.0503
_diffrn_reflns_av_sigmaI/netI     0.0522
_diffrn_reflns_theta_min     2.74
_diffrn_reflns_theta_max     28.15
_diffrn_reflns_theta_full     28.15
_diffrn_measured_fraction_theta_max     0.993
_diffrn_measured_fraction_theta_full     0.993
_diffrn_reflns_limit_h_min     -15
_diffrn_reflns_limit_h_max     15
_diffrn_reflns_limit_k_min     -25
_diffrn_reflns_limit_k_max     25
_diffrn_reflns_limit_l_min     -20
_diffrn_reflns_limit_l_max     17
_refine_special_details
;
Refinement of <i>F</i>^2^ against all reflections. The weighted <i>R</i>-factor
<i>wR</i> and goodness of fit <i>S</i> are based on <i>F</i>^2^, conventional
<i>R</i>-factors <i>R</i> are based on <i>F</i>, with <i>F</i> set to zero for
negative <i>F</i>^2^. The threshold expression of <i>F</i>^2^ >
\s(<i>F</i>^2^) is used only for calculating <i>R</i>-factors(gt) <i>etc</i>.
and is not relevant to the choice of reflections for refinement.
<i>R</i>-factors based on <i>F</i>^2^ are statistically about twice as large
as those based on <i>F</i>, and <i>R</i>- factors based on all data will be
even larger.
;
_reflns_number_total     8306
_reflns_number_gt     4919
_reflns_threshold_expression     I>2sigma(I)
_refine_ls_structure_factor_coef     Fsqd
_refine_ls_matrix_type     full
_refine_ls_R_factor_all     0.0984
_refine_ls_R_factor_gt     0.0466
_refine_ls_wR_factor_gt     0.0980
_refine_ls_wR_factor_ref     0.1173
_refine_ls_goodness_of_fit_ref     1.003
_refine_ls_restrained_S_all     1.003
_refine_ls_number_reflns     8306
_refine_ls_number_parameters     443
_refine_ls_number_restraints     0
_refine_ls_hydrogen_treatment     constr
_refine_ls_weighting_scheme     calc
_refine_ls_weighting_details
         'calc w=1/[\s^2^(Fo^2^)+(0.0478P)^2^+0.4886P] where P=(Fo^2^+2Fc^2^)/3'
_atom_sites_solution_hydrogens     difmap
_atom_sites_solution_primary     direct
_atom_sites_solution_secondary     difmap
_refine_ls_shift/su_max     0.000
_refine_ls_shift/su_mean     0.000
_refine_diff_density_max     0.197
_refine_diff_density_min     -0.186
_refine_ls_extinction_method     'SHELXL97 (Sheldrick, 2008)'
_refine_ls_extinction_coef     0.0019(4)
_refine_ls_extinction_expression
                                  'Fc^*^=kFc[1+0.001xFc^2^\l^3^/sin(2\q)]^-1/4^'
loop_
    _atom_type_symbol
    _atom_type_description
    _atom_type_scat_dispersion_real
    _atom_type_scat_dispersion_imag
    _atom_type_scat_source
    'C' 'C' 0.0033 0.0016
                         'International Tables Vol C Tables 4.2.6.8 and 6.1.1.4'
    'H' 'H' 0.0000 0.0000
                         'International Tables Vol C Tables 4.2.6.8 and 6.1.1.4'
    'N' 'N' 0.0061 0.0033
                         'International Tables Vol C Tables 4.2.6.8 and 6.1.1.4'
    'O' 'O' 0.0106 0.0060
                         'International Tables Vol C Tables 4.2.6.8 and 6.1.1.4'
_computing_data_collection     'APEX2 (Bruker, 2009)'
_computing_cell_refinement     'SAINT (Bruker, 2009)'
_computing_data_reduction     'SAINT (Bruker, 2009)'
_computing_structure_solution     'SHELXS97 (Sheldrick, 2008)'
_computing_structure_refinement     'SHELXL97 (Sheldrick, 2008)'
_computing_molecular_graphics     'ORTEP-3 for Windows (Farrugia, 2012)'
_computing_publication_material
                               'PLATON (Spek, 2009) and publCIF (Westrip, 2010)'
loop_
    _atom_site_type_symbol
    _atom_site_label
    _atom_site_fract_x
    _atom_site_fract_y
    _atom_site_fract_z
    _atom_site_U_iso_or_equiv
    _atom_site_adp_type
    _atom_site_calc_flag
    _atom_site_refinement_flags
    _atom_site_occupancy
    _atom_site_symmetry_multiplicity
    _atom_site_disorder_assembly
    _atom_site_disorder_group
    C C1 0.13275(13) 0.33151(8) 0.47673(10) 0.0316(3) Uani d . 1 1 . .
    C C2 0.06730(13) 0.27133(8) 0.42495(9) 0.0297(3) Uani d . 1 1 . .
    H H2 0.1159 0.2304 0.4300 0.036 Uiso d R 1 1 . .
    C C3 -0.02281(13) 0.26028(7) 0.47999(9) 0.0274(3) Uani d . 1 1 . .
    H H3 -0.0999 0.2478 0.4403 0.033 Uiso d R 1 1 . .
    C C4 0.02100(12) 0.20572(8) 0.55295(9) 0.0267(3) Uani d . 1 1 . .
    C C5 0.10980(12) 0.17641(8) 0.70169(9) 0.0299(3) Uani d . 1 1 . .
    C C6 0.15065(14) 0.19551(9) 0.79455(10) 0.0412(4) Uani d . 1 1 . .
    H H6 0.1456 0.2410 0.8118 0.049 Uiso calc R 1 1 . .
    C C7 0.19740(15) 0.14740(10) 0.85869(11) 0.0467(5) Uani d . 1 1 . .
    H H7 0.2221 0.1599 0.9201 0.056 Uiso calc R 1 1 . .
    C C8 0.20864(15) 0.07971(10) 0.83350(11) 0.0482(5) Uani d . 1 1 . .
    H H8 0.2426 0.0476 0.8782 0.058 Uiso calc R 1 1 . .
    C C9 0.17070(14) 0.05958(9) 0.74423(11) 0.0430(4) Uani d . 1 1 . .
    H H9 0.1795 0.0142 0.7281 0.052 Uiso calc R 1 1 . .
    C C10 0.11820(13) 0.10795(8) 0.67679(10) 0.0310(4) Uani d . 1 1 . .
    C C11 0.02421(12) 0.13436(8) 0.52876(9) 0.0278(3) Uani d . 1 1 . .
    C C12 -0.14430(13) 0.11813(7) 0.39499(10) 0.0295(3) Uani d . 1 1 . .
    C C13 -0.22002(14) 0.11864(9) 0.44837(11) 0.0399(4) Uani d . 1 1 . .
    H H13 -0.1918 0.1180 0.5118 0.048 Uiso calc R 1 1 . .
    C C14 -0.33859(15) 0.12013(10) 0.40724(13) 0.0529(5) Uani d . 1 1 . .
    H H14 -0.3896 0.1213 0.4434 0.064 Uiso calc R 1 1 . .
    C C15 -0.38114(16) 0.11984(10) 0.31384(13) 0.0527(5) Uani d . 1 1 . .
    H H15 -0.4607 0.1196 0.2867 0.063 Uiso calc R 1 1 . .
    C C16 -0.30551(16) 0.11984(9) 0.26043(11) 0.0463(5) Uani d . 1 1 . .
    H H16 -0.3343 0.1200 0.1970 0.056 Uiso calc R 1 1 . .
    C C17 -0.18744(15) 0.11955(8) 0.30003(10) 0.0369(4) Uani d . 1 1 . .
    H H17 -0.1368 0.1203 0.2635 0.044 Uiso calc R 1 1 . .
    C C18 0.14618(14) 0.07099(8) 0.40332(10) 0.0336(4) Uani d . 1 1 . .
    C C19 0.20182(14) 0.01078(8) 0.37266(10) 0.0325(4) Uani d . 1 1 . .
    C C20 0.32110(15) 0.00497(9) 0.40344(12) 0.0454(4) Uani d . 1 1 . .
    H H20 0.3639 0.0382 0.4424 0.055 Uiso calc R 1 1 . .
    C C21 0.37670(17) -0.04982(11) 0.37664(13) 0.0565(5) Uani d . 1 1 . .
    H H21 0.4569 -0.0536 0.3978 0.068 Uiso calc R 1 1 . .
    C C22 0.31412(18) -0.09881(11) 0.31888(14) 0.0588(5) Uani d . 1 1 . .
    H H22 0.3518 -0.1360 0.3015 0.071 Uiso calc R 1 1 . .
    C C23 0.19607(18) -0.09299(10) 0.28676(13) 0.0553(5) Uani d . 1 1 . .
    H H23 0.1539 -0.1260 0.2472 0.066 Uiso calc R 1 1 . .
    C C24 0.13965(15) -0.03813(9) 0.31305(11) 0.0409(4) Uani d . 1 1 . .
    H H24 0.0597 -0.0341 0.2906 0.049 Uiso calc R 1 1 . .
    C C25 0.01238(13) 0.28786(8) 0.32437(10) 0.0320(4) Uani d . 1 1 . .
    C C26 -0.03921(14) 0.35066(9) 0.29610(11) 0.0416(4) Uani d . 1 1 . .
    H H26 -0.0372 0.3850 0.3390 0.050 Uiso calc R 1 1 . .
    C C27 -0.09401(15) 0.36282(11) 0.20433(12) 0.0502(5) Uani d . 1 1 . .
    H H27 -0.1286 0.4052 0.1862 0.060 Uiso calc R 1 1 . .
    C C28 -0.09737(16) 0.31247(12) 0.14017(12) 0.0543(5) Uani d . 1 1 . .
    H H28 -0.1353 0.3204 0.0789 0.065 Uiso calc R 1 1 . .
    C C29 -0.04462(17) 0.25073(11) 0.16706(12) 0.0561(5) Uani d . 1 1 . .
    H H29 -0.0458 0.2168 0.1237 0.067 Uiso calc R 1 1 . .
    C C30 0.01064(15) 0.23837(9) 0.25863(11) 0.0437(4) Uani d . 1 1 . .
    H H30 0.0469 0.1964 0.2760 0.052 Uiso calc R 1 1 . .
    C C31 0.24876(14) 0.35178(9) 0.47640(11) 0.0392(4) Uani d . 1 1 . .
    C C32 0.30152(18) 0.40906(10) 0.52508(15) 0.0610(6) Uani d . 1 1 . .
    H H32 0.2604 0.4363 0.5555 0.073 Uiso calc R 1 1 . .
    C C33 0.4142(2) 0.42592(13) 0.52862(17) 0.0765(7) Uani d . 1 1 . .
    H H33 0.4485 0.4643 0.5616 0.092 Uiso calc R 1 1 . .
    C C34 0.47581(19) 0.38669(14) 0.48410(16) 0.0713(7) Uani d . 1 1 . .
    H H34 0.5516 0.3986 0.4865 0.086 Uiso calc R 1 1 . .
    C C35 0.42580(17) 0.32967(13) 0.43584(13) 0.0617(6) Uani d . 1 1 . .
    H H35 0.4681 0.3028 0.4060 0.074 Uiso calc R 1 1 . .
    C C36 0.31229(15) 0.31201(10) 0.43149(11) 0.0485(5) Uani d . 1 1 . .
    H H36 0.2787 0.2735 0.3985 0.058 Uiso calc R 1 1 . .
    C C37 -0.09873(14) 0.35058(9) 0.57148(10) 0.0412(4) Uani d . 1 1 . .
    C C38 -0.17521(16) 0.30522(11) 0.59395(11) 0.0528(5) Uani d . 1 1 . .
    H H38 -0.1776 0.2596 0.5754 0.063 Uiso calc R 1 1 . .
    C C39 -0.24821(19) 0.32803(16) 0.64427(14) 0.0816(8) Uani d . 1 1 . .
    H H39 -0.2991 0.2972 0.6596 0.098 Uiso calc R 1 1 . .
    C C40 -0.2468(2) 0.3944(2) 0.67158(17) 0.1044(12) Uani d . 1 1 . .
    H H40 -0.2959 0.4090 0.7056 0.125 Uiso calc R 1 1 . .
    C C41 -0.1725(2) 0.43964(16) 0.64864(17) 0.0931(10) Uani d . 1 1 . .
    H H41 -0.1718 0.4852 0.6671 0.112 Uiso calc R 1 1 . .
    C C42 -0.09776(17) 0.41894(11) 0.59825(13) 0.0621(6) Uani d . 1 1 . .
    H H42 -0.0480 0.4503 0.5827 0.075 Uiso calc R 1 1 . .
    N N1 -0.02553(12) 0.32888(7) 0.51901(8) 0.0360(3) Uani d . 1 1 . .
    N N2 0.07573(12) 0.36378(7) 0.52524(8) 0.0365(3) Uani d . 1 1 . .
    N N3 0.06255(10) 0.22567(6) 0.63778(8) 0.0305(3) Uani d . 1 1 . .
    N N4 0.07247(10) 0.08697(6) 0.58766(8) 0.0322(3) Uani d . 1 1 . .
    N N5 -0.02142(10) 0.11631(6) 0.43538(8) 0.0301(3) Uani d . 1 1 . .
    N N6 0.03408(11) 0.06146(6) 0.40476(8) 0.0315(3) Uani d . 1 1 . .
    H H6N 0.0090 0.0199 0.4130 0.038 Uiso d R 1 1 . .
    O O3 0.19716(10) 0.12528(6) 0.42520(9) 0.0483(3) Uani d . 1 1 . .
loop_
    _atom_site_aniso_label
    _atom_site_aniso_U_11
    _atom_site_aniso_U_22
    _atom_site_aniso_U_33
    _atom_site_aniso_U_12
    _atom_site_aniso_U_13
    _atom_site_aniso_U_23
    C1 0.0384(9) 0.0283(8) 0.0266(7) -0.0008(7) 0.0065(6) 0.0005(6)
    C2 0.0350(8) 0.0305(9) 0.0258(7) 0.0031(7) 0.0120(6) 0.0010(6)
    C3 0.0316(8) 0.0283(8) 0.0227(7) 0.0024(6) 0.0080(6) -0.0022(6)
    C4 0.0265(8) 0.0307(8) 0.0243(7) 0.0003(6) 0.0092(6) 0.0001(6)
    C5 0.0289(8) 0.0351(9) 0.0246(7) -0.0037(7) 0.0056(6) 0.0023(6)
    C6 0.0477(10) 0.0451(10) 0.0278(8) -0.0042(8) 0.0055(7) -0.0024(7)
    C7 0.0504(11) 0.0584(13) 0.0251(8) -0.0131(9) 0.0003(7) 0.0044(8)
    C8 0.0462(11) 0.0504(12) 0.0384(9) -0.0104(9) -0.0042(8) 0.0183(8)
    C9 0.0456(10) 0.0337(10) 0.0415(9) -0.0068(8) -0.0019(8) 0.0072(7)
    C10 0.0283(8) 0.0335(9) 0.0280(8) -0.0065(7) 0.0025(6) 0.0024(6)
    C11 0.0257(8) 0.0323(9) 0.0247(7) -0.0026(6) 0.0056(6) -0.0019(6)
    C12 0.0321(8) 0.0243(8) 0.0289(7) -0.0007(6) 0.0031(6) 0.0003(6)
    C13 0.0368(10) 0.0503(11) 0.0298(8) -0.0034(8) 0.0046(7) 0.0070(7)
    C14 0.0336(10) 0.0737(14) 0.0501(11) -0.0021(9) 0.0093(8) 0.0127(10)
    C15 0.0355(10) 0.0604(13) 0.0514(11) 0.0016(9) -0.0057(8) 0.0078(9)
    C16 0.0513(11) 0.0452(11) 0.0317(9) 0.0052(9) -0.0066(8) 0.0000(8)
    C17 0.0449(10) 0.0352(9) 0.0271(8) 0.0021(7) 0.0044(7) -0.0008(7)
    C18 0.0358(9) 0.0328(9) 0.0300(8) -0.0011(7) 0.0055(6) -0.0008(7)
    C19 0.0385(9) 0.0339(9) 0.0263(7) 0.0015(7) 0.0109(6) 0.0008(6)
    C20 0.0406(10) 0.0531(12) 0.0404(9) 0.0029(9) 0.0077(8) -0.0092(8)
    C21 0.0453(11) 0.0694(14) 0.0545(11) 0.0153(10) 0.0134(9) -0.0075(10)
    C22 0.0640(14) 0.0554(13) 0.0649(13) 0.0130(11) 0.0310(11) -0.0118(10)
    C23 0.0609(13) 0.0563(13) 0.0550(11) -0.0055(10) 0.0268(10) -0.0256(10)
    C24 0.0436(10) 0.0463(11) 0.0359(9) -0.0039(8) 0.0162(7) -0.0084(8)
    C25 0.0326(8) 0.0401(10) 0.0255(7) -0.0034(7) 0.0118(6) 0.0011(7)
    C26 0.0435(10) 0.0490(11) 0.0355(9) 0.0079(8) 0.0165(7) 0.0055(8)
    C27 0.0403(10) 0.0705(13) 0.0422(10) 0.0101(9) 0.0155(8) 0.0204(9)
    C28 0.0460(11) 0.0864(16) 0.0278(9) -0.0107(11) 0.0058(8) 0.0084(10)
    C29 0.0724(14) 0.0671(14) 0.0277(9) -0.0174(11) 0.0118(9) -0.0082(9)
    C30 0.0582(11) 0.0427(10) 0.0316(9) -0.0071(9) 0.0149(8) -0.0038(7)
    C31 0.0411(10) 0.0404(10) 0.0326(8) -0.0055(8) 0.0045(7) 0.0098(7)
    C32 0.0616(13) 0.0434(12) 0.0770(14) -0.0163(10) 0.0174(11) -0.0011(10)
    C33 0.0644(16) 0.0673(16) 0.0924(18) -0.0295(13) 0.0124(13) 0.0041(13)
    C34 0.0465(13) 0.0953(19) 0.0690(14) -0.0217(13) 0.0107(11) 0.0265(13)
    C35 0.0463(12) 0.0937(17) 0.0469(11) -0.0061(12) 0.0158(9) 0.0149(11)
    C36 0.0431(10) 0.0685(13) 0.0335(9) -0.0076(9) 0.0099(8) 0.0054(9)
    C37 0.0419(10) 0.0559(11) 0.0213(7) 0.0202(9) 0.0015(7) -0.0044(7)
    C38 0.0468(11) 0.0794(15) 0.0353(9) 0.0193(10) 0.0163(8) 0.0075(9)
    C39 0.0543(13) 0.152(3) 0.0448(12) 0.0297(15) 0.0233(10) -0.0010(14)
    C40 0.0635(17) 0.186(4) 0.0622(16) 0.045(2) 0.0141(13) -0.0477(19)
    C41 0.0745(18) 0.121(2) 0.0693(16) 0.0436(17) -0.0047(13) -0.0553(16)
    C42 0.0590(13) 0.0691(14) 0.0478(11) 0.0231(11) -0.0027(9) -0.0262(10)
    N1 0.0459(8) 0.0333(8) 0.0305(7) 0.0053(6) 0.0134(6) -0.0026(6)
    N2 0.0450(8) 0.0322(8) 0.0295(7) -0.0006(6) 0.0057(6) -0.0005(6)
    N3 0.0335(7) 0.0341(8) 0.0233(6) 0.0004(6) 0.0065(5) -0.0008(5)
    N4 0.0326(7) 0.0299(7) 0.0308(7) -0.0031(6) 0.0035(5) 0.0007(6)
    N5 0.0322(7) 0.0304(7) 0.0256(6) 0.0025(6) 0.0044(5) -0.0066(5)
    N6 0.0371(7) 0.0268(7) 0.0308(7) -0.0005(6) 0.0097(5) -0.0047(5)
    O3 0.0401(7) 0.0346(7) 0.0697(8) -0.0045(6) 0.0146(6) -0.0104(6)
_geom_special_details
;
All s.u.'s (except the s.u. in the dihedral angle between two l.s. planes) are
estimated using the full covariance matrix. The cell s.u.'s are taken into
account individually in the estimation of s.u.'s in distances, angles and
torsion angles; correlations between s.u.'s in cell parameters are only used
when they are defined by crystal symmetry. An approximate (isotropic)
treatment of cell s.u.'s is used for estimating s.u.'s involving l.s. planes.
;
loop_
    _geom_bond_atom_site_label_1
    _geom_bond_atom_site_label_2
    _geom_bond_site_symmetry_2
    _geom_bond_distance
    _geom_bond_publ_flag
    C1 N2 . 1.2990(19) ?
    C1 C31 . 1.450(2) ?
    C1 C2 . 1.506(2) ?
    C2 C25 . 1.5235(19) ?
    C2 C3 . 1.555(2) ?
    C2 H2 . 0.9784 ?
    C3 N1 . 1.4655(19) ?
    C3 C4 . 1.5211(19) ?
    C3 H3 . 0.9858 ?
    C4 N3 . 1.3071(17) ?
    C4 C11 . 1.440(2) ?
    C5 N3 . 1.3717(18) ?
    C5 C10 . 1.397(2) ?
    C5 C6 . 1.411(2) ?
    C6 C7 . 1.357(2) ?
    C6 H6 . 0.9300 ?
    C7 C8 . 1.389(3) ?
    C7 H7 . 0.9300 ?
    C8 C9 . 1.365(2) ?
    C8 H8 . 0.9300 ?
    C9 C10 . 1.407(2) ?
    C9 H9 . 0.9300 ?
    C10 N4 . 1.3764(18) ?
    C11 N4 . 1.3049(18) ?
    C11 N5 . 1.4178(17) ?
    C12 C13 . 1.377(2) ?
    C12 C17 . 1.393(2) ?
    C12 N5 . 1.4340(19) ?
    C13 C14 . 1.389(2) ?
    C13 H13 . 0.9300 ?
    C14 C15 . 1.370(2) ?
    C14 H14 . 0.9300 ?
    C15 C16 . 1.376(3) ?
    C15 H15 . 0.9300 ?
    C16 C17 . 1.379(2) ?
    C16 H16 . 0.9300 ?
    C17 H17 . 0.9300 ?
    C18 O3 . 1.2207(18) ?
    C18 N6 . 1.365(2) ?
    C18 C19 . 1.487(2) ?
    C19 C24 . 1.383(2) ?
    C19 C20 . 1.384(2) ?
    C20 C21 . 1.379(2) ?
    C20 H20 . 0.9300 ?
    C21 C22 . 1.372(3) ?
    C21 H21 . 0.9300 ?
    C22 C23 . 1.371(3) ?
    C22 H22 . 0.9300 ?
    C23 C24 . 1.382(2) ?
    C23 H23 . 0.9300 ?
    C24 H24 . 0.9300 ?
    C25 C30 . 1.384(2) ?
    C25 C26 . 1.384(2) ?
    C26 C27 . 1.389(2) ?
    C26 H26 . 0.9300 ?
    C27 C28 . 1.376(3) ?
    C27 H27 . 0.9300 ?
    C28 C29 . 1.368(3) ?
    C28 H28 . 0.9300 ?
    C29 C30 . 1.388(2) ?
    C29 H29 . 0.9300 ?
    C30 H30 . 0.9300 ?
    C31 C32 . 1.391(2) ?
    C31 C36 . 1.392(2) ?
    C32 C33 . 1.379(3) ?
    C32 H32 . 0.9300 ?
    C33 C34 . 1.366(3) ?
    C33 H33 . 0.9300 ?
    C34 C35 . 1.374(3) ?
    C34 H34 . 0.9300 ?
    C35 C36 . 1.390(3) ?
    C35 H35 . 0.9300 ?
    C36 H36 . 0.9300 ?
    C37 C38 . 1.384(3) ?
    C37 C42 . 1.391(3) ?
    C37 N1 . 1.406(2) ?
    C38 C39 . 1.387(3) ?
    C38 H38 . 0.9300 ?
    C39 C40 . 1.357(4) ?
    C39 H39 . 0.9300 ?
    C40 C41 . 1.366(4) ?
    C40 H40 . 0.9300 ?
    C41 C42 . 1.391(3) ?
    C41 H41 . 0.9300 ?
    C42 H42 . 0.9300 ?
    N1 N2 . 1.3735(18) ?
    N5 N6 . 1.4047(16) ?
    N6 H6N . 0.8852 ?
loop_
    _geom_angle_atom_site_label_1
    _geom_angle_atom_site_label_2
    _geom_angle_atom_site_label_3
    _geom_angle_site_symmetry_1
    _geom_angle_site_symmetry_3
    _geom_angle
    _geom_angle_publ_flag
    N2 C1 C31 . . 121.91(14) ?
    N2 C1 C2 . . 113.08(13) ?
    C31 C1 C2 . . 124.98(14) ?
    C1 C2 C25 . . 112.28(12) ?
    C1 C2 C3 . . 99.59(11) ?
    C25 C2 C3 . . 113.38(12) ?
    C1 C2 H2 . . 112.3 ?
    C25 C2 H2 . . 109.5 ?
    C3 C2 H2 . . 109.5 ?
    N1 C3 C4 . . 112.51(11) ?
    N1 C3 C2 . . 100.88(11) ?
    C4 C3 C2 . . 109.70(11) ?
    N1 C3 H3 . . 110.5 ?
    C4 C3 H3 . . 110.6 ?
    C2 C3 H3 . . 112.3 ?
    N3 C4 C11 . . 120.59(13) ?
    N3 C4 C3 . . 118.25(13) ?
    C11 C4 C3 . . 121.03(12) ?
    N3 C5 C10 . . 121.45(13) ?
    N3 C5 C6 . . 119.09(14) ?
    C10 C5 C6 . . 119.45(14) ?
    C7 C6 C5 . . 119.86(16) ?
    C7 C6 H6 . . 120.1 ?
    C5 C6 H6 . . 120.1 ?
    C6 C7 C8 . . 120.60(15) ?
    C6 C7 H7 . . 119.7 ?
    C8 C7 H7 . . 119.7 ?
    C9 C8 C7 . . 121.02(16) ?
    C9 C8 H8 . . 119.5 ?
    C7 C8 H8 . . 119.5 ?
    C8 C9 C10 . . 119.49(16) ?
    C8 C9 H9 . . 120.3 ?
    C10 C9 H9 . . 120.3 ?
    N4 C10 C5 . . 120.74(13) ?
    N4 C10 C9 . . 119.73(14) ?
    C5 C10 C9 . . 119.50(14) ?
    N4 C11 N5 . . 119.19(13) ?
    N4 C11 C4 . . 123.01(13) ?
    N5 C11 C4 . . 117.69(12) ?
    C13 C12 C17 . . 119.61(14) ?
    C13 C12 N5 . . 121.14(12) ?
    C17 C12 N5 . . 119.24(14) ?
    C12 C13 C14 . . 119.81(15) ?
    C12 C13 H13 . . 120.1 ?
    C14 C13 H13 . . 120.1 ?
    C15 C14 C13 . . 120.61(18) ?
    C15 C14 H14 . . 119.7 ?
    C13 C14 H14 . . 119.7 ?
    C14 C15 C16 . . 119.61(17) ?
    C14 C15 H15 . . 120.2 ?
    C16 C15 H15 . . 120.2 ?
    C15 C16 C17 . . 120.62(15) ?
    C15 C16 H16 . . 119.7 ?
    C17 C16 H16 . . 119.7 ?
    C16 C17 C12 . . 119.71(16) ?
    C16 C17 H17 . . 120.1 ?
    C12 C17 H17 . . 120.1 ?
    O3 C18 N6 . . 122.41(14) ?
    O3 C18 C19 . . 122.20(15) ?
    N6 C18 C19 . . 115.39(14) ?
    C24 C19 C20 . . 119.13(15) ?
    C24 C19 C18 . . 122.71(14) ?
    C20 C19 C18 . . 118.14(14) ?
    C21 C20 C19 . . 120.29(16) ?
    C21 C20 H20 . . 119.9 ?
    C19 C20 H20 . . 119.9 ?
    C22 C21 C20 . . 120.18(18) ?
    C22 C21 H21 . . 119.9 ?
    C20 C21 H21 . . 119.9 ?
    C21 C22 C23 . . 120.03(18) ?
    C21 C22 H22 . . 120.0 ?
    C23 C22 H22 . . 120.0 ?
    C22 C23 C24 . . 120.17(17) ?
    C22 C23 H23 . . 119.9 ?
    C24 C23 H23 . . 119.9 ?
    C23 C24 C19 . . 120.18(16) ?
    C23 C24 H24 . . 119.9 ?
    C19 C24 H24 . . 119.9 ?
    C30 C25 C26 . . 118.31(15) ?
    C30 C25 C2 . . 119.60(15) ?
    C26 C25 C2 . . 122.06(14) ?
    C25 C26 C27 . . 120.64(16) ?
    C25 C26 H26 . . 119.7 ?
    C27 C26 H26 . . 119.7 ?
    C28 C27 C26 . . 120.27(18) ?
    C28 C27 H27 . . 119.9 ?
    C26 C27 H27 . . 119.9 ?
    C29 C28 C27 . . 119.59(16) ?
    C29 C28 H28 . . 120.2 ?
    C27 C28 H28 . . 120.2 ?
    C28 C29 C30 . . 120.39(18) ?
    C28 C29 H29 . . 119.8 ?
    C30 C29 H29 . . 119.8 ?
    C25 C30 C29 . . 120.76(18) ?
    C25 C30 H30 . . 119.6 ?
    C29 C30 H30 . . 119.6 ?
    C32 C31 C36 . . 118.45(17) ?
    C32 C31 C1 . . 120.90(17) ?
    C36 C31 C1 . . 120.55(15) ?
    C33 C32 C31 . . 120.6(2) ?
    C33 C32 H32 . . 119.7 ?
    C31 C32 H32 . . 119.7 ?
    C34 C33 C32 . . 120.5(2) ?
    C34 C33 H33 . . 119.7 ?
    C32 C33 H33 . . 119.7 ?
    C33 C34 C35 . . 120.0(2) ?
    C33 C34 H34 . . 120.0 ?
    C35 C34 H34 . . 120.0 ?
    C34 C35 C36 . . 120.2(2) ?
    C34 C35 H35 . . 119.9 ?
    C36 C35 H35 . . 119.9 ?
    C35 C36 C31 . . 120.19(19) ?
    C35 C36 H36 . . 119.9 ?
    C31 C36 H36 . . 119.9 ?
    C38 C37 C42 . . 119.39(17) ?
    C38 C37 N1 . . 120.72(16) ?
    C42 C37 N1 . . 119.85(18) ?
    C37 C38 C39 . . 119.8(2) ?
    C37 C38 H38 . . 120.1 ?
    C39 C38 H38 . . 120.1 ?
    C40 C39 C38 . . 121.2(3) ?
    C40 C39 H39 . . 119.4 ?
    C38 C39 H39 . . 119.4 ?
    C39 C40 C41 . . 119.3(2) ?
    C39 C40 H40 . . 120.4 ?
    C41 C40 H40 . . 120.4 ?
    C40 C41 C42 . . 121.4(3) ?
    C40 C41 H41 . . 119.3 ?
    C42 C41 H41 . . 119.3 ?
    C37 C42 C41 . . 118.9(2) ?
    C37 C42 H42 . . 120.5 ?
    C41 C42 H42 . . 120.5 ?
    N2 N1 C37 . . 119.55(13) ?
    N2 N1 C3 . . 111.11(12) ?
    C37 N1 C3 . . 126.24(14) ?
    C1 N2 N1 . . 108.52(12) ?
    C4 N3 C5 . . 117.51(13) ?
    C11 N4 C10 . . 116.54(13) ?
    N6 N5 C11 . . 115.65(11) ?
    N6 N5 C12 . . 113.80(11) ?
    C11 N5 C12 . . 119.36(12) ?
    C18 N6 N5 . . 117.56(12) ?
    C18 N6 H6N . . 120.2 ?
    N5 N6 H6N . . 115.9 ?
loop_
    _geom_hbond_atom_site_label_D
    _geom_hbond_atom_site_label_H
    _geom_hbond_atom_site_label_A
    _geom_hbond_site_symmetry_A
    _geom_hbond_distance_DH
    _geom_hbond_distance_HA
    _geom_hbond_distance_DA
    _geom_hbond_angle_DHA
    C2 H2 O3 . 0.98 2.28 3.2425(19) 168.9
    N6 H6N N4 3_556 0.89 2.30 3.1754(18) 171.5
    C16 H16 N2 4_565 0.93 2.56 3.4799(19) 172.4
_iucr_refine_instructions_details
;
TITL EL_ESSA_aby in P2(1)/n
CELL  0.71073  12.0127  19.4679  15.2083   90.000  106.045   90.000
ZERR     4.00   0.0003   0.0005   0.0004    0.000    0.001    0.000
LATT   1
SYMM  1/2 - X, 1/2 + Y, 1/2 - Z
SFAC  C    H    N    O
UNIT  168  128  24   4
MERG   2
OMIT    -1   1   1
OMIT     0   1   1
OMIT     0   2   0
OMIT     1   1   0
OMIT    -1   0   1
OMIT     0   2   1
FMAP   2
PLAN   10
ACTA
BOND
BOND $H
HTAB  2.6
HTAB  N6  N4_$1
eqiv $1 -x, -y, -z+1
L.S.  10
TEMP    23.00
WGHT      0.0478      0.4886
EXTI    0.001924
FVAR       0.36341
MOLE    1
C1    1    0.132747    0.331519    0.476741    11.00000    0.03842    0.02830 =
         0.02660    0.00049    0.00650   -0.00076
C2    1    0.067297    0.271313    0.424948    11.00000    0.03505    0.03040 =
         0.02573    0.00105    0.01195    0.00301
AFIX   3
H2    2    0.115902    0.230377    0.429973    11.00000   -1.20000
AFIX   0
C3    1   -0.022821    0.260286    0.479983    11.00000    0.03161    0.02826 =
         0.02257   -0.00224    0.00794    0.00237
AFIX   3
H3    2   -0.099892    0.247801    0.440277    11.00000   -1.20000
AFIX   0
C4    1    0.021006    0.205726    0.552947    11.00000    0.02651    0.03064 =
         0.02426    0.00017    0.00916    0.00028
C5    1    0.109796    0.176402    0.701690    11.00000    0.02890    0.03502 =
         0.02461    0.00232    0.00561   -0.00374
C6    1    0.150666    0.195509    0.794551    11.00000    0.04759    0.04506 =
         0.02776   -0.00238    0.00546   -0.00423
AFIX  43
H6    2    0.145591    0.240985    0.811765    11.00000   -1.20000
AFIX   0
C7    1    0.197390    0.147399    0.858689    11.00000    0.05041    0.05833 =
         0.02504    0.00446    0.00029   -0.01307
AFIX  43
H7    2    0.222099    0.159847    0.920063    11.00000   -1.20000
AFIX   0
C8    1    0.208650    0.079712    0.833502    11.00000    0.04609    0.05037 =
         0.03835    0.01839   -0.00424   -0.01038
AFIX  43
H8    2    0.242584    0.047617    0.878164    11.00000   -1.20000
AFIX   0
C9    1    0.170683    0.059596    0.744234    11.00000    0.04556    0.03355 =
         0.04144    0.00722   -0.00180   -0.00677
AFIX  43
H9    2    0.179449    0.014248    0.728110    11.00000   -1.20000
AFIX   0
C10   1    0.118197    0.107950    0.676793    11.00000    0.02827    0.03346 =
         0.02789    0.00241    0.00249   -0.00658
C11   1    0.024228    0.134353    0.528757    11.00000    0.02569    0.03218 =
         0.02465   -0.00185    0.00556   -0.00264
C12   1   -0.144310    0.118129    0.394991    11.00000    0.03199    0.02434 =
         0.02879    0.00030    0.00310   -0.00069
C13   1   -0.220003    0.118642    0.448383    11.00000    0.03670    0.05030 =
         0.02973    0.00702    0.00462   -0.00344
AFIX  43
H13   2   -0.191826    0.117992    0.511816    11.00000   -1.20000
AFIX   0
C14   1   -0.338602    0.120134    0.407240    11.00000    0.03355    0.07374 =
         0.05004    0.01275    0.00926   -0.00208
AFIX  43
H14   2   -0.389594    0.121345    0.443422    11.00000   -1.20000
AFIX   0
C15   1   -0.381174    0.119839    0.313843    11.00000    0.03543    0.06040 =
         0.05136    0.00776   -0.00574    0.00154
AFIX  43
H15   2   -0.460696    0.119634    0.286722    11.00000   -1.20000
AFIX   0
C16   1   -0.305537    0.119849    0.260423    11.00000    0.05124    0.04516 =
         0.03168   -0.00008   -0.00663    0.00526
AFIX  43
H16   2   -0.334303    0.120060    0.197025    11.00000   -1.20000
AFIX   0
C17   1   -0.187453    0.119549    0.300026    11.00000    0.04486    0.03522 =
         0.02703   -0.00084    0.00433    0.00210
AFIX  43
H17   2   -0.136853    0.120292    0.263501    11.00000   -1.20000
AFIX   0
C18   1    0.146178    0.070998    0.403327    11.00000    0.03578    0.03274 =
         0.02994   -0.00082    0.00543   -0.00107
C19   1    0.201819    0.010785    0.372660    11.00000    0.03849    0.03392 =
         0.02628    0.00077    0.01084    0.00150
C20   1    0.321108    0.004977    0.403452    11.00000    0.04054    0.05315 =
         0.04043   -0.00922    0.00773    0.00285
AFIX  43
H20   2    0.363953    0.038172    0.442404    11.00000   -1.20000
AFIX   0
C21   1    0.376714   -0.049797    0.376640    11.00000    0.04507    0.06940 =
         0.05443   -0.00754    0.01332    0.01522
AFIX  43
H21   2    0.456880   -0.053538    0.397772    11.00000   -1.20000
AFIX   0
C22   1    0.314155   -0.098801    0.318882    11.00000    0.06399    0.05545 =
         0.06495   -0.01172    0.03107    0.01309
AFIX  43
H22   2    0.351832   -0.135990    0.301513    11.00000   -1.20000
AFIX   0
C23   1    0.196040   -0.092970    0.286734    11.00000    0.06096    0.05629 =
         0.05498   -0.02555    0.02683   -0.00542
AFIX  43
H23   2    0.153821   -0.126011    0.247129    11.00000   -1.20000
AFIX   0
C24   1    0.139647   -0.038131    0.313050    11.00000    0.04364    0.04622 =
         0.03583   -0.00835    0.01614   -0.00387
AFIX  43
H24   2    0.059646   -0.034102    0.290611    11.00000   -1.20000
AFIX   0
C25   1    0.012377    0.287857    0.324375    11.00000    0.03263    0.04010 =
         0.02551    0.00103    0.01185   -0.00347
C26   1   -0.039232    0.350667    0.296094    11.00000    0.04351    0.04901 =
         0.03547    0.00555    0.01649    0.00792
AFIX  43
H26   2   -0.037178    0.385054    0.338961    11.00000   -1.20000
AFIX   0
C27   1   -0.094041    0.362821    0.204330    11.00000    0.04021    0.07052 =
         0.04206    0.02026    0.01544    0.00999
AFIX  43
H27   2   -0.128621    0.405165    0.186186    11.00000   -1.20000
AFIX   0
C28   1   -0.097386    0.312473    0.140160    11.00000    0.04600    0.08628 =
         0.02776    0.00840    0.00577   -0.01065
AFIX  43
H28   2   -0.135284    0.320377    0.078883    11.00000   -1.20000
AFIX   0
C29   1   -0.044634    0.250737    0.167050    11.00000    0.07237    0.06707 =
         0.02761   -0.00829    0.01176   -0.01744
AFIX  43
H29   2   -0.045798    0.216830    0.123729    11.00000   -1.20000
AFIX   0
C30   1    0.010655    0.238367    0.258641    11.00000    0.05821    0.04257 =
         0.03153   -0.00381    0.01488   -0.00707
AFIX  43
H30   2    0.046941    0.196363    0.276026    11.00000   -1.20000
AFIX   0
C31   1    0.248765    0.351781    0.476396    11.00000    0.04103    0.04035 =
         0.03256    0.00977    0.00442   -0.00547
C32   1    0.301508    0.409068    0.525067    11.00000    0.06160    0.04326 =
         0.07687   -0.00110    0.01741   -0.01628
AFIX  43
H32   2    0.260427    0.436272    0.555522    11.00000   -1.20000
AFIX   0
C33   1    0.414211    0.425917    0.528592    11.00000    0.06430    0.06727 =
         0.09218    0.00412    0.01253   -0.02940
AFIX  43
H33   2    0.448515    0.464293    0.561537    11.00000   -1.20000
AFIX   0
C34   1    0.475824    0.386698    0.484094    11.00000    0.04651    0.09555 =
         0.06888    0.02661    0.01071   -0.02169
AFIX  43
H34   2    0.551575    0.398589    0.486450    11.00000   -1.20000
AFIX   0
C35   1    0.425821    0.329649    0.435832    11.00000    0.04634    0.09369 =
         0.04693    0.01492    0.01588   -0.00607
AFIX  43
H35   2    0.468083    0.302776    0.405984    11.00000   -1.20000
AFIX   0
C36   1    0.312296    0.311980    0.431481    11.00000    0.04303    0.06862 =
         0.03343    0.00534    0.00991   -0.00769
AFIX  43
H36   2    0.278710    0.273468    0.398477    11.00000   -1.20000
AFIX   0
C37   1   -0.098735    0.350569    0.571478    11.00000    0.04187    0.05592 =
         0.02125   -0.00442    0.00147    0.02026
C38   1   -0.175210    0.305233    0.593959    11.00000    0.04678    0.07930 =
         0.03519    0.00748    0.01626    0.01923
AFIX  43
H38   2   -0.177668    0.259610    0.575389    11.00000   -1.20000
AFIX   0
C39   1   -0.248195    0.328059    0.644282    11.00000    0.05406    0.15175 =
         0.04473   -0.00097    0.02318    0.02976
AFIX  43
H39   2   -0.299053    0.297280    0.659572    11.00000   -1.20000
AFIX   0
C40   1   -0.246775    0.394458    0.671621    11.00000    0.06346    0.18515 =
         0.06224   -0.04776    0.01409    0.04504
AFIX  43
H40   2   -0.295864    0.409054    0.705645    11.00000   -1.20000
AFIX   0
C41   1   -0.172475    0.439630    0.648633    11.00000    0.07447    0.12054 =
         0.06928   -0.05526   -0.00469    0.04357
AFIX  43
H41   2   -0.171809    0.485216    0.667055    11.00000   -1.20000
AFIX   0
C42   1   -0.097759    0.418930    0.598255    11.00000    0.05902    0.06898 =
         0.04779   -0.02618   -0.00283    0.02309
AFIX  43
H42   2   -0.047949    0.450302    0.582726    11.00000   -1.20000
AFIX   0
N1    3   -0.025535    0.328881    0.519009    11.00000    0.04588    0.03323 =
         0.03043   -0.00261    0.01337    0.00537
N2    3    0.075727    0.363775    0.525247    11.00000    0.04501    0.03215 =
         0.02942   -0.00056    0.00577   -0.00053
N3    3    0.062567    0.225672    0.637780    11.00000    0.03349    0.03404 =
         0.02319   -0.00080    0.00648    0.00041
N4    3    0.072472    0.086973    0.587662    11.00000    0.03261    0.02985 =
         0.03072    0.00073    0.00347   -0.00318
N5    3   -0.021416    0.116307    0.435385    11.00000    0.03215    0.03037 =
         0.02554   -0.00660    0.00438    0.00243
N6    3    0.034091    0.061463    0.404770    11.00000    0.03715    0.02667 =
         0.03076   -0.00465    0.00969   -0.00043
AFIX   3
H6N   2    0.009011    0.019857    0.413024    11.00000   -1.20000
AFIX   0
O3    4    0.197170    0.125284    0.425201    11.00000    0.04004    0.03452 =
         0.06970   -0.01046    0.01458   -0.00446
HKLF 4
REM  EL_ESSA_aby in P2(1)/n
REM R1 =  0.0467 for   4919 Fo > 4sig(Fo)  and  0.0984 for all   8306 data
REM    443 parameters refined using      0 restraints
END
WGHT      0.0478      0.4886
REM Highest difference peak  0.201,  deepest hole -0.185,  1-sigma level  0.037
Q1    1   0.0347  0.1721  0.5380  11.00000  0.05    0.20
Q2    1   0.1172  0.3002  0.4583  11.00000  0.05    0.20
Q3    1   0.1457  0.1449  0.6868  11.00000  0.05    0.19
Q4    1   0.1767  0.3495  0.4605  11.00000  0.05    0.19
Q5    1   0.0034  0.1326  0.4815  11.00000  0.05    0.18
Q6    1   0.1754  0.0424  0.3828  11.00000  0.05    0.17
Q7    1   0.0221  0.2619  0.4448  11.00000  0.05    0.17
Q8    1   0.1016  0.3567  0.4781  11.00000  0.05    0.16
Q9    1   0.1330  0.0886  0.7149  11.00000  0.05    0.16
Q10   1   0.1571  0.1127  0.3805  11.00000  0.05    0.15
;
