# Supplementary material for: N′-Phenyl-N′-[3-(2,4,5-triphenyl-2,5-di­hydro-1H-pyrazol-3-yl)quinoxalin-2-yl]benzohydrazide
Source: Acta Crystallogr Sect E Struct Rep Online. 2013 Jul 27;69(Pt 8):o1320–1. doi: 10.1107/S1600536813020035 (PMC3793807; doi:10.1107/S1600536813020035)
Supplement: Supplementary file 2 [file e-69-o1320-Isup2.hkl]

#
# h,k,l, Fc-squared, Fo-squared, sigma(Fo-squared) and status flag
#
data_I
_shelx_title ' EL_ESSA_aby in P2(1)/n'
_shelx_refln_list_code          4
_shelx_F_calc_maximum      281.57
_exptl_crystal_F_000      1336.00
_reflns_d_resolution_high  0.7532
 
loop_
 _symmetry_equiv_pos_as_xyz
 'x, y, z'
 '-x+1/2, y+1/2, -z+1/2'
 '-x, -y, -z'
 'x-1/2, -y-1/2, z-1/2'
 
_cell_length_a    12.0127
_cell_length_b    19.4679
_cell_length_c    15.2083
_cell_angle_alpha  90.000
_cell_angle_beta  106.045
_cell_angle_gamma  90.000
 
_shelx_F_squared_multiplier     1.000
 
loop_
 _refln_index_h
 _refln_index_k
 _refln_index_l
 _refln_F_squared_calc
 _refln_F_squared_meas
 _refln_F_squared_sigma
 _refln_observed_status
   2   0   0      397.44      372.58      6.64 o
   4   0   0       12.78       20.60      4.50 o
   6   0   0     2375.32     2583.44     72.72 o
   8   0   0      509.59      523.18     19.66 o
  10   0   0      393.41      365.27     22.39 o
  12   0   0       12.02        4.26     25.46 o
  14   0   0       63.29       81.47     25.61 o
   2   1   0     1152.24     1111.05     11.77 o
   3   1   0      278.74      273.72      5.15 o
   4   1   0      205.44      167.17      7.30 o
   5   1   0     7191.93     7254.82     83.47 o
   6   1   0      316.81      328.13      8.97 o
   7   1   0      339.11      345.09     10.25 o
   8   1   0       11.27       10.93      4.69 o
   9   1   0       15.71        7.77      5.79 o
  10   1   0        4.20       -6.97      9.28 o
  11   1   0      127.81      126.16     12.20 o
  12   1   0      114.38      112.63     12.98 o
  13   1   0        4.60        6.92     11.25 o
  14   1   0       76.62       64.93     13.66 o
  15   1   0       65.34       95.86     17.23 o
   1   2   0       17.09       -1.09      1.09 o
   2   2   0    23578.37    23478.52    206.37 o
   3   2   0     2035.28     2010.86     19.80 o
   4   2   0     3288.98     3226.43     36.08 o
   5   2   0     1741.08     1761.04     21.54 o
   6   2   0      224.27      253.24      6.80 o
   7   2   0       94.89      108.71      5.29 o
   8   2   0      155.98      150.25     11.33 o
   9   2   0        5.85       -3.87      3.87 o
  10   2   0        4.10       -4.05      9.04 o
  11   2   0      117.02      111.36     13.85 o
  12   2   0       67.25       52.19     11.91 o
  13   2   0      142.78      138.14     14.02 o
  14   2   0        1.92       -9.88     11.82 o
  15   2   0        3.95       -0.09     16.09 o
   1   3   0      790.85      757.04      8.11 o
   2   3   0      545.06      473.11      8.47 o
   3   3   0      537.98      501.10      7.48 o
   4   3   0     1382.97     1402.28     17.38 o
   5   3   0     2774.68     2875.13     39.73 o
   6   3   0        5.62        6.88      3.16 o
   7   3   0       16.86        9.83      4.28 o
   8   3   0       22.69       24.81      5.60 o
   9   3   0        0.10        4.16      5.37 o
  10   3   0        4.80       -1.39     10.71 o
  11   3   0        2.99       -0.96     11.01 o
  12   3   0       21.20        9.24     12.27 o
  13   3   0       22.65        1.72     11.75 o
  14   3   0       78.27       75.95     14.19 o
  15   3   0        8.81        2.77     16.54 o
   0   4   0    79283.38    86677.45    979.86 o
   1   4   0      815.70      708.62      7.78 o
   2   4   0     9491.63     9313.69     84.84 o
   3   4   0      686.61      640.78     10.83 o
   4   4   0      371.05      417.38      8.34 o
   5   4   0        7.56        4.16      2.63 o
   6   4   0      264.15      296.55     12.33 o
   7   4   0        3.50        7.11      4.32 o
   8   4   0        3.56       -5.93      5.93 o
   9   4   0       88.87      103.62      9.49 o
  10   4   0      264.37      261.71     16.23 o
  11   4   0      356.25      338.42     32.05 o
  12   4   0       29.85       12.21     16.23 o
  13   4   0       80.05      106.57     19.84 o
  14   4   0       43.55       51.70     16.01 o
  15   4   0        1.02      -16.27     16.27 o
   1   5   0     3662.49     3534.96     32.24 o
   2   5   0       54.10       56.54      3.14 o
   3   5   0        1.14       -3.64      3.96 o
   4   5   0     2585.46     2697.71     33.64 o
   5   5   0     2168.58     2231.81     29.12 o
   6   5   0      378.66      444.55     11.42 o
   7   5   0        0.86        0.14      4.13 o
   8   5   0      104.56      110.74      6.20 o
   9   5   0       24.48       21.66      6.10 o
  10   5   0        0.14       -2.09     10.48 o
  11   5   0        2.79       -7.40     11.08 o
  12   5   0       16.47       18.66     12.77 o
  13   5   0        2.17       -7.29     15.82 o
  14   5   0       30.93       49.70     20.09 o
   0   6   0     5235.36     4839.40     53.47 o
   1   6   0    11187.47    11044.16     92.73 o
   2   6   0     1194.01     1271.80     14.73 o
   3   6   0        0.25       -2.57      2.57 o
   4   6   0      218.73      252.35      6.79 o
   5   6   0      225.15      229.58      7.90 o
   6   6   0      118.75      125.90      8.67 o
   7   6   0     1769.36     1758.10     26.86 o
   8   6   0      317.46      310.78     10.44 o
   9   6   0      137.43      143.19     11.32 o
  10   6   0       13.16        2.57     14.32 o
  11   6   0       50.56       38.95     15.33 o
  12   6   0       10.60       30.93     13.01 o
  13   6   0       48.69       48.91     39.42 o
  14   6   0      101.75      135.52     22.92 o
   1   7   0     5650.59     5400.73     50.90 o
   2   7   0      987.25      953.51     12.23 o
   3   7   0       47.26       57.16      4.61 o
   4   7   0       99.69      102.55      5.13 o
   5   7   0     1156.68     1205.82     21.69 o
   6   7   0       12.30        4.96      6.29 o
   7   7   0       61.12       74.38      7.79 o
   8   7   0      140.17      139.70      9.93 o
   9   7   0      270.61      270.45     16.23 o
  10   7   0      648.84      636.93     23.32 o
  11   7   0       32.49       40.47     15.85 o
  12   7   0       17.66       21.39     12.93 o
  13   7   0       20.55        9.92     17.44 o
  14   7   0       29.16       74.49     24.10 o
   0   8   0     4342.62     4114.26     54.17 o
   1   8   0      250.04      259.31      6.27 o
   2   8   0        8.45        7.91      3.37 o
   3   8   0     1132.17     1086.22     14.61 o
   4   8   0     1974.89     2035.81     25.05 o
   5   8   0        1.91        4.97      4.88 o
   6   8   0       95.28       95.78      8.33 o
   7   8   0     1176.17     1175.02     24.44 o
   8   8   0      154.35      175.29     10.89 o
   9   8   0      158.49      143.95     18.84 o
  10   8   0      174.02      156.65     28.19 o
  11   8   0      327.19      356.26     18.98 o
  12   8   0       41.99       46.38     18.39 o
  13   8   0       97.31      109.47     21.09 o
  14   8   0        1.28        8.94     42.03 o
   1   9   0     1299.27     1261.65     15.85 o
   2   9   0        2.28       -2.33      3.74 o
   3   9   0      203.53      176.64      6.27 o
   4   9   0      852.67      919.23     13.97 o
   5   9   0      291.19      269.42     12.66 o
   6   9   0      342.81      327.29     11.05 o
   7   9   0       24.39        9.31      7.65 o
   8   9   0      697.33      678.36     19.92 o
   9   9   0      267.01      275.38     20.67 o
  10   9   0      268.29      267.95     21.86 o
  11   9   0      157.33      142.92     19.94 o
  12   9   0       64.64       80.45     19.39 o
  13   9   0       33.85       21.46     23.30 o
  14   9   0       69.22       87.30     22.89 o
   0  10   0       95.53       68.58      7.25 o
   1  10   0     2527.83     2436.05     25.94 o
   2  10   0     2202.68     2219.99     34.80 o
   3  10   0      699.57      760.72     13.12 o
   4  10   0        6.52        7.82      4.39 o
   5  10   0       99.82      103.27      6.97 o
   6  10   0      575.63      542.78     14.81 o
   7  10   0        0.30        1.62      7.99 o
   8  10   0      259.81      229.61     14.66 o
   9  10   0      258.32      244.10     16.60 o
  10  10   0      254.24      235.50     21.94 o
  11  10   0       17.44       11.25     16.68 o
  12  10   0        0.38       11.89     17.78 o
  13  10   0       12.92       -5.01     19.29 o
  14  10   0        5.41       15.56     20.95 o
   1  11   0      287.07      308.35      7.59 o
   2  11   0       11.61       13.89      4.92 o
   3  11   0       52.21       57.21      6.17 o
   4  11   0      671.00      664.04     12.87 o
   5  11   0      923.26      870.02     14.72 o
   6  11   0       46.86       42.63      8.61 o
   7  11   0      676.86      708.32     19.72 o
   8  11   0      153.78      129.64     12.72 o
   9  11   0        9.52       12.20     12.56 o
  10  11   0        3.16        4.13     13.13 o
  11  11   0       16.59      -16.20     16.20 o
  12  11   0      130.80      132.71     22.04 o
  13  11   0       10.04       23.28     19.68 o
   0  12   0      294.57      245.85     15.50 o
   1  12   0      521.02      503.91     10.85 o
   2  12   0        0.24        1.18      5.22 o
   3  12   0        9.20       24.17      6.20 o
   4  12   0        0.61        2.82      6.09 o
   5  12   0        0.92       -2.22      5.66 o
   6  12   0      643.59      614.73     16.75 o
   7  12   0     1966.42     1941.86     40.75 o
   8  12   0       74.32       92.47     12.46 o
   9  12   0        4.24       -0.60     12.49 o
  10  12   0        0.61       -2.84     15.61 o
  11  12   0      141.14      173.86     22.20 o
  12  12   0        0.92       10.70     17.94 o
  13  12   0        7.32        0.18     24.17 o
   1  13   0      458.85      500.69     11.52 o
   2  13   0      530.22      537.27     13.95 o
   3  13   0       28.11       23.06      6.78 o
   4  13   0      111.51      137.93     13.37 o
   5  13   0       56.28       56.30      7.00 o
   6  13   0     1363.67     1301.29     25.18 o
   7  13   0      206.72      206.68     15.82 o
   8  13   0      516.71      571.29     21.77 o
   9  13   0       28.23       23.56     13.76 o
  10  13   0       85.95       85.55     19.34 o
  11  13   0       16.51       19.55     17.95 o
  12  13   0       44.07       45.59     20.12 o
  13  13   0       14.58        0.70     20.20 o
   0  14   0        0.03        4.92      9.89 o
   1  14   0      143.02      127.30      8.68 o
   2  14   0       20.13       14.81      6.50 o
   3  14   0      226.33      223.34      9.72 o
   4  14   0      203.91      192.66      9.65 o
   5  14   0       18.17        9.85      8.32 o
   6  14   0      158.88      180.64     13.46 o
   7  14   0       17.98       18.33     10.51 o
   8  14   0      279.31      282.13     17.08 o
   9  14   0        5.80       15.56     16.49 o
  10  14   0        2.64        0.29     17.22 o
  11  14   0       44.93       41.76     20.06 o
  12  14   0      114.96      113.15     23.21 o
   1  15   0       85.60      103.42     10.53 o
   2  15   0        5.71       13.93      7.90 o
   3  15   0       11.77        6.85      7.58 o
   4  15   0       52.17       56.42      8.14 o
   5  15   0      611.35      597.52     14.90 o
   6  15   0      642.98      641.84     23.41 o
   7  15   0      190.02      220.92     16.04 o
   8  15   0      182.40      226.84     18.62 o
   9  15   0        0.00        5.47     20.43 o
  10  15   0        0.51       10.40     17.85 o
  11  15   0       76.16       49.17     21.10 o
  12  15   0       30.02       22.58     21.02 o
   0  16   0     1384.26     1338.06     32.50 o
   1  16   0      880.37      877.71     18.81 o
   2  16   0       56.32       71.37      9.14 o
   3  16   0       15.25       11.26      7.79 o
   4  16   0       13.48       16.03      5.95 o
   5  16   0      186.12      185.73     15.30 o
   6  16   0      622.40      575.07     22.03 o
   7  16   0      192.76      145.43     17.40 o
   8  16   0        4.99        0.51     17.02 o
   9  16   0       11.90        9.43     17.69 o
  10  16   0        5.89       13.28     18.82 o
  11  16   0       22.41       31.05     20.52 o
   1  17   0       93.94      102.09     10.04 o
   2  17   0        2.25       -1.82      8.93 o
   3  17   0        7.14        6.36      8.57 o
   4  17   0      159.73      143.04     12.99 o
   5  17   0        0.18        5.25     21.39 o
   6  17   0       76.21       76.66     18.12 o
   7  17   0        2.78        2.93     14.86 o
   8  17   0       33.84       -3.87     17.00 o
   9  17   0       55.19       42.74     19.60 o
  10  17   0       50.02       68.62     21.40 o
  11  17   0        5.25      -19.12     19.12 o
   0  18   0      124.38      129.30     18.64 o
   1  18   0      103.31       98.80     12.22 o
   2  18   0        0.48       -4.41     18.19 o
   3  18   0       59.87       83.01     11.32 o
   4  18   0       16.56        4.82     13.74 o
   5  18   0        1.22       17.61     20.25 o
   6  18   0      129.23      128.48     17.63 o
   7  18   0       45.69       65.17     15.55 o
   8  18   0       45.05       27.16     19.20 o
   9  18   0        8.90       13.54     20.12 o
  10  18   0       20.12       29.78     21.93 o
   1  19   0        3.08        5.46     10.81 o
   2  19   0      329.62      316.60     23.43 o
   3  19   0       61.90       64.55     13.84 o
   4  19   0        6.60       -2.68     14.36 o
   5  19   0       79.41       91.13     16.97 o
   6  19   0        4.70       -0.22     14.93 o
   7  19   0        2.75       -8.27     14.91 o
   8  19   0       10.37       -9.32     18.48 o
   9  19   0        9.80       55.00     21.68 o
  10  19   0        0.01       14.09     21.01 o
   0  20   0      203.93      196.59     22.05 o
   1  20   0        0.35        1.01     11.08 o
   2  20   0       16.60       30.58     15.40 o
   3  20   0       59.55       50.44     15.65 o
   4  20   0       40.63       30.99     13.04 o
   5  20   0        6.23        1.98     13.28 o
   6  20   0       29.68       29.53     16.23 o
   7  20   0        2.67       25.65     31.21 o
   8  20   0        5.30      -18.71     18.71 o
   9  20   0       25.17       17.16     21.61 o
   1  21   0       81.55       85.17     16.61 o
   2  21   0       10.69       -4.00     14.15 o
   3  21   0        4.93       -7.01     15.17 o
   4  21   0      177.31      217.12     22.87 o
   5  21   0       11.89       16.20     14.11 o
   6  21   0       25.04       39.59     19.20 o
   7  21   0        9.93      -18.56     18.56 o
   8  21   0       21.53       72.47     26.67 o
   0  22   0        5.01        0.15     29.43 o
   1  22   0      125.28      133.58     24.67 o
   2  22   0        0.73       19.11     17.84 o
   3  22   0       62.94       59.21     17.09 o
   4  22   0       13.16       27.74     16.90 o
   5  22   0       59.04       47.22     15.48 o
   6  22   0      204.49      237.19     23.53 o
   7  22   0       53.17       66.26     27.88 o
   1  23   0       27.07       30.52     23.05 o
   2  23   0       65.29       53.02     18.00 o
   3  23   0        1.06       22.18     22.24 o
   4  23   0       73.94      124.69     39.98 o
   5  23   0        0.01      -13.30     15.39 o
   6  23   0       47.37       35.22     31.93 o
   0  24   0       39.02       57.66     35.79 o
   1  24   0       14.36        4.43     28.64 o
   2  24   0        1.73      -20.42     23.43 o
   3  24   0        0.19       35.43     29.89 o
   4  24   0        1.56        3.60     18.08 o
   5  24   0        4.11        0.17     22.12 o
   1  25   0        4.36       13.14     25.62 o
   2  25   0        9.60       30.19     25.30 o
   3  25   0        3.39       -9.94     24.85 o
 -15   0   1        0.06      -17.52     17.52 o
 -13   0   1        0.51       20.72     26.41 o
 -11   0   1       30.40       21.99     13.94 o
  -9   0   1        0.50       21.13      9.71 o
  -7   0   1       24.86       30.18      6.04 o
  -5   0   1      626.36      691.21     13.54 o
  -3   0   1    32531.50    32762.26    396.59 o
   3   0   1      724.46      730.04     13.04 o
   5   0   1      716.06      723.59     14.74 o
   7   0   1      281.89      365.98     12.16 o
   9   0   1      177.73      182.88     10.94 o
  11   0   1      334.49      309.74     40.34 o
  13   0   1       32.48       27.22     19.45 o
  15   0   1        3.22      -16.58     22.17 o
 -15   1   1        0.87        4.47     15.87 o
 -14   1   1       17.79        2.12     12.04 o
 -13   1   1        4.46       -2.77     11.11 o
 -12   1   1       61.04       51.93     13.62 o
 -11   1   1       45.36       13.00     11.45 o
 -10   1   1       50.67       20.15      9.58 o
  -9   1   1       96.80       72.67     12.03 o
  -8   1   1        0.40        0.25      5.60 o
  -7   1   1       46.47       40.60      4.41 o
  -6   1   1     2134.38     2224.28     23.95 o
  -5   1   1     4884.77     5005.05     49.12 o
  -4   1   1     3489.40     3183.97     33.57 o
  -3   1   1    37546.27    38959.75    334.81 o
  -2   1   1     2130.00     2050.65     18.61 o
   1   1   1       15.27       -0.31      0.93 o
   2   1   1     1678.32     1669.55     20.14 o
   3   1   1      299.50      275.93      5.21 o
   4   1   1        6.98        2.72      2.18 o
   5   1   1      747.47      761.02     10.34 o
   6   1   1     2486.76     2782.21     30.37 o
   7   1   1      137.92      156.89      5.51 o
   8   1   1       19.19       19.98      4.89 o
   9   1   1      341.37      310.95     13.32 o
  10   1   1       10.92        7.70      9.85 o
  11   1   1       24.64       23.35     10.21 o
  12   1   1      185.85      148.85     19.23 o
  13   1   1       58.40       57.43     12.72 o
  14   1   1        0.13      -10.85     12.47 o
  15   1   1        0.02        9.51     14.36 o
 -15   2   1        8.57        0.05     16.48 o
 -14   2   1        4.05        5.57     12.50 o
 -13   2   1       51.54       41.59     13.95 o
 -12   2   1      581.33      574.91     28.72 o
 -11   2   1       44.51       20.69     20.88 o
 -10   2   1      111.72      109.44      9.46 o
  -9   2   1       62.64       63.46      8.32 o
  -8   2   1      473.41      480.57     13.07 o
  -7   2   1      201.51      239.64      6.34 o
  -6   2   1     2054.40     2141.92     23.21 o
  -5   2   1       52.36       74.67      3.75 o
  -4   2   1     4394.28     4299.60     42.20 o
  -3   2   1     8930.40     8776.67     76.17 o
  -2   2   1     2339.61     2138.63     19.67 o
  -1   2   1    15342.08    11700.21    341.50 o
   1   2   1        7.56        5.69      0.88 o
   2   2   1    24543.80    24794.45    281.52 o
   3   2   1      342.92      324.60      5.10 o
   4   2   1        0.07       -1.18      1.45 o
   5   2   1      383.55      402.28      7.55 o
   6   2   1      279.26      270.93      8.40 o
   7   2   1       16.18       11.42      4.10 o
   8   2   1      105.24      113.29      5.87 o
   9   2   1        2.13        6.31      7.24 o
  10   2   1       45.47       37.73     11.80 o
  11   2   1        0.09       -3.04     10.01 o
  12   2   1      200.96      185.18     14.94 o
  13   2   1       10.04       10.58     11.81 o
  14   2   1        9.87        7.96     12.98 o
  15   2   1        0.51      -28.22     28.22 o
 -15   3   1        0.15      -17.31     17.31 o
 -14   3   1        0.91       10.56     11.98 o
 -13   3   1        8.31       31.94     13.78 o
 -12   3   1       61.02       62.59     13.75 o
 -11   3   1       18.39       32.01     12.95 o
 -10   3   1      397.59      403.34     15.97 o
  -9   3   1      167.34      152.32      9.51 o
  -8   3   1      219.23      220.14     10.41 o
  -7   3   1      114.62       88.02      4.90 o
  -6   3   1        3.09       10.09      3.36 o
  -5   3   1       34.55       54.12      4.00 o
  -4   3   1      548.21      486.95      7.04 o
  -3   3   1       39.51       36.41      2.77 o
  -2   3   1      383.39      372.11      5.78 o
  -1   3   1     7801.70     7349.71     66.79 o
   0   3   1    16115.34    15234.26    118.37 o
   1   3   1      460.39      442.77      5.57 o
   2   3   1      109.24      110.82      3.13 o
   3   3   1        3.51        8.53      2.28 o
   4   3   1        0.06        2.82      2.26 o
   5   3   1      297.55      276.72      7.67 o
   6   3   1      222.21      251.26      6.93 o
   7   3   1       18.59       11.15      3.31 o
   8   3   1        3.00        6.34      5.90 o
   9   3   1       96.52       94.35      8.45 o
  10   3   1       27.96        8.70     11.05 o
  11   3   1       79.99       87.96     13.37 o
  12   3   1        8.83        4.93     10.94 o
  13   3   1       19.29        1.46     11.71 o
  14   3   1        3.96       13.37     13.74 o
 -15   4   1        1.90        1.61     16.36 o
 -14   4   1       22.81       10.49     22.40 o
 -13   4   1        1.40      -12.01     12.01 o
 -12   4   1       83.36       66.74     13.92 o
 -11   4   1      164.57      176.31     21.04 o
 -10   4   1        3.06       11.86      9.27 o
  -9   4   1       71.55       72.55      8.28 o
  -8   4   1      108.89      104.79      7.84 o
  -7   4   1       61.00       93.73      7.02 o
  -6   4   1      940.51      987.61     12.70 o
  -5   4   1     1082.88     1155.17     13.15 o
  -4   4   1       31.25       41.36      3.09 o
  -3   4   1      801.25      755.65      9.31 o
  -2   4   1    14789.38    14736.98    139.37 o
  -1   4   1    12235.26    11753.43    111.61 o
   0   4   1     4382.44     3959.90     30.70 o
   1   4   1     2961.18     2759.78     25.17 o
   2   4   1        6.81        8.18      1.79 o
   3   4   1     3574.03     3515.89     34.91 o
   4   4   1      304.07      296.24      6.93 o
   5   4   1      468.96      472.83      8.34 o
   6   4   1      423.88      447.86      8.21 o
   7   4   1      126.11      130.14      7.70 o
   8   4   1      198.45      198.80      9.65 o
   9   4   1       75.90       88.88      8.22 o
  10   4   1       26.90       16.03     11.24 o
  11   4   1      401.38      355.88     18.94 o
  12   4   1       99.49       77.56     14.34 o
  13   4   1        1.42       -9.02     11.54 o
  14   4   1        1.89       -1.72     14.48 o
 -15   5   1        7.79       -1.36     20.44 o
 -14   5   1        2.18        7.27     18.80 o
 -13   5   1       62.86       55.03     16.06 o
 -12   5   1        5.90       -3.74     12.85 o
 -11   5   1       24.33       21.94     13.27 o
 -10   5   1       86.67       95.54     10.75 o
  -9   5   1      293.67      291.62     15.24 o
  -8   5   1      257.86      281.20     10.77 o
  -7   5   1      916.66      897.34     16.88 o
  -6   5   1     1435.73     1510.32     19.69 o
  -5   5   1      213.62      230.38      5.77 o
  -4   5   1       55.81       58.26      3.30 o
  -3   5   1     2593.52     2626.91     27.30 o
  -2   5   1      225.87      232.31      5.14 o
  -1   5   1      817.55      694.94      8.45 o
   0   5   1     7830.30     7651.49     62.09 o
   1   5   1      401.56      385.12      6.23 o
   2   5   1        1.93        3.92      2.88 o
   3   5   1      716.53      677.88     10.25 o
   4   5   1        3.23       -1.60      3.04 o
   5   5   1      324.94      351.00      7.54 o
   6   5   1      675.92      735.87     12.76 o
   7   5   1       52.96       51.18      5.20 o
   8   5   1      367.06      376.23     23.44 o
   9   5   1      155.99      175.57     13.20 o
  10   5   1      143.32      119.61     15.56 o
  11   5   1       19.38        9.78     19.56 o
  12   5   1        0.05        4.00     12.04 o
  13   5   1        1.32       -4.30     16.38 o
  14   5   1       33.84       23.15     16.09 o
 -15   6   1        1.12      -11.98     19.98 o
 -14   6   1        9.94       27.18     20.03 o
 -13   6   1        1.59        8.21     18.12 o
 -12   6   1       17.04       11.78     11.56 o
 -11   6   1        9.67       12.28     11.26 o
 -10   6   1       30.69       23.11      9.26 o
  -9   6   1      324.15      333.51     12.76 o
  -8   6   1        0.55        4.87      4.38 o
  -7   6   1       35.98       40.09      7.75 o
  -6   6   1       76.84       79.94      6.63 o
  -5   6   1        3.98        1.93      3.40 o
  -4   6   1     1331.81     1284.82     16.32 o
  -3   6   1      131.93      118.25      4.44 o
  -2   6   1     2409.48     2340.95     26.38 o
  -1   6   1      937.31      960.01     10.27 o
   0   6   1    10019.74     9774.18     79.04 o
   1   6   1       54.81       63.04      3.02 o
   2   6   1       44.81       51.95      3.43 o
   3   6   1       77.55      102.19      5.53 o
   4   6   1      172.39      172.36      5.64 o
   5   6   1      321.90      310.63      8.04 o
   6   6   1     1049.40     1137.91     17.51 o
   7   6   1      167.00      169.54      8.48 o
   8   6   1       80.98       91.83      8.98 o
   9   6   1       51.14       37.98     10.81 o
  10   6   1        3.92       -0.90     10.35 o
  11   6   1      124.16      112.14     14.34 o
  12   6   1        0.04       -7.34     12.33 o
  13   6   1      112.41      136.77     35.64 o
  14   6   1       49.14       42.54     29.07 o
 -14   7   1        4.08       25.79     24.25 o
 -13   7   1        1.52       -5.28     16.56 o
 -12   7   1        2.07        5.91     11.94 o
 -11   7   1        4.45      -10.90     10.90 o
 -10   7   1      650.96      657.80     20.33 o
  -9   7   1      320.01      317.85     16.89 o
  -8   7   1      103.48      118.63     10.50 o
  -7   7   1      330.47      373.45     14.91 o
  -6   7   1      361.44      384.73     15.28 o
  -5   7   1     2257.96     2422.24     52.32 o
  -4   7   1       35.69       16.69      3.95 o
  -3   7   1        2.68        8.11      4.18 o
  -2   7   1    10757.20    10600.25    107.64 o
  -1   7   1       27.32       38.28      3.39 o
   0   7   1      413.83      390.68      6.67 o
   1   7   1     2646.80     2649.02     25.40 o
   2   7   1        9.69       11.42      3.19 o
   3   7   1      462.62      431.72      8.98 o
   4   7   1      375.89      411.19      8.28 o
   5   7   1       93.79      103.21      5.94 o
   6   7   1     2031.00     2221.74     36.49 o
   7   7   1       85.86       93.96      8.67 o
   8   7   1      332.96      337.67     12.66 o
   9   7   1       12.13       26.66     11.73 o
  10   7   1      123.10      134.49     14.92 o
  11   7   1      115.60      131.61     14.74 o
  12   7   1        9.87       -0.30     19.14 o
  13   7   1       70.95       53.16     19.85 o
  14   7   1        2.97        0.46     19.43 o
 -14   8   1       65.46       81.20     22.43 o
 -13   8   1        1.01      -11.80     18.54 o
 -12   8   1       31.58        7.04     17.12 o
 -11   8   1       27.84       23.78     16.63 o
 -10   8   1       84.12      114.10     17.48 o
  -9   8   1      766.76      802.88     46.83 o
  -8   8   1      175.18      170.80     14.74 o
  -7   8   1      411.89      395.70     14.93 o
  -6   8   1        0.36        7.27      6.77 o
  -5   8   1       53.29       54.28      4.20 o
  -4   8   1      395.40      476.92     10.49 o
  -3   8   1      648.62      646.57     11.65 o
  -2   8   1      813.26      722.72     11.31 o
  -1   8   1     3274.90     3061.61     34.08 o
   0   8   1        1.26        0.12      2.56 o
   1   8   1       85.81       61.62      4.00 o
   2   8   1     1394.38     1386.73     16.37 o
   3   8   1     1791.24     1806.86     21.47 o
   4   8   1       71.13       72.27      6.54 o
   5   8   1       15.79       18.71      4.94 o
   6   8   1       27.98       44.68      6.55 o
   7   8   1     1747.09     1694.73     28.86 o
   8   8   1      174.14      164.38     16.87 o
   9   8   1        0.94       -9.28     13.64 o
  10   8   1       16.12       17.46     14.54 o
  11   8   1        1.96      -13.03     13.03 o
  12   8   1        0.62      -13.61     13.61 o
  13   8   1        5.71        0.36     18.54 o
  14   8   1        7.71       16.18     22.81 o
 -14   9   1        0.20       -2.80     19.05 o
 -13   9   1        6.92       -8.56     25.88 o
 -12   9   1       38.68       32.52     25.99 o
 -11   9   1        8.30       18.06     16.02 o
 -10   9   1       58.39       54.73     16.93 o
  -9   9   1       25.77       31.73     12.71 o
  -8   9   1       69.68       61.99     13.94 o
  -7   9   1      133.56      104.19     11.62 o
  -6   9   1      235.03      250.13      9.61 o
  -5   9   1      573.60      597.37     10.26 o
  -4   9   1     1123.61     1169.07     20.67 o
  -3   9   1      814.09      876.09     17.94 o
  -2   9   1     1054.79     1181.88     17.24 o
  -1   9   1      699.36      765.67     12.26 o
   0   9   1     9355.99     9520.99     98.01 o
   1   9   1     1575.50     1622.77     21.56 o
   2   9   1      933.63     1075.96     14.02 o
   3   9   1      690.08      680.67     11.64 o
   4   9   1      855.36      872.75     13.68 o
   5   9   1        9.23        7.46      5.78 o
   6   9   1        6.01       10.56      6.23 o
   7   9   1       98.82      121.15      8.52 o
   8   9   1      340.45      377.95     27.79 o
   9   9   1       32.08       36.29     18.95 o
  10   9   1       14.35        2.08     19.29 o
  11   9   1       60.86       65.47     19.03 o
  12   9   1       26.98       13.64     37.30 o
  13   9   1       10.65       12.56     19.28 o
  14   9   1        0.24       16.05     21.35 o
 -14  10   1       40.60       28.16     21.26 o
 -13  10   1        9.84        5.31     34.54 o
 -12  10   1       22.73       27.85     26.18 o
 -11  10   1       10.59       -1.54     15.81 o
 -10  10   1      528.37      466.03     42.23 o
  -9  10   1      640.87      626.93     25.14 o
  -8  10   1        9.59        3.53      6.30 o
  -7  10   1      470.57      456.78     18.61 o
  -6  10   1      120.86      137.01      8.65 o
  -5  10   1      412.73      440.51     10.47 o
  -4  10   1     1129.96     1150.69     17.08 o
  -3  10   1     1052.37     1080.87     18.85 o
  -2  10   1     5034.86     5249.31     56.40 o
  -1  10   1      660.13      657.32     10.46 o
   0  10   1     1652.54     1625.71     19.61 o
   1  10   1      301.67      302.12      7.11 o
   2  10   1       78.01       89.53      5.20 o
   3  10   1      813.60      832.45     13.71 o
   4  10   1      262.91      240.53      7.09 o
   5  10   1      142.45      159.41      8.30 o
   6  10   1      512.04      536.34     14.25 o
   7  10   1      354.89      361.07     12.80 o
   8  10   1      157.04      154.05     14.37 o
   9  10   1       22.68       13.59     14.69 o
  10  10   1       14.06       28.41     15.64 o
  11  10   1        0.07        0.05     19.18 o
  12  10   1      128.28      173.24     44.15 o
  13  10   1       30.16       43.74     21.64 o
 -14  11   1       13.11       20.34     21.70 o
 -13  11   1      127.70      130.38     23.86 o
 -12  11   1      183.81      226.31     23.88 o
 -11  11   1      808.78      741.85     36.39 o
 -10  11   1       50.50       68.58     14.40 o
  -9  11   1       14.97        8.79     10.82 o
  -8  11   1       18.74       10.32     11.25 o
  -7  11   1       46.97       49.96      9.67 o
  -6  11   1      940.16      981.97     28.37 o
  -5  11   1      781.14      818.21     14.50 o
  -4  11   1        6.11       -3.39      5.83 o
  -3  11   1      312.56      305.34      9.34 o
  -2  11   1      460.54      509.82     11.36 o
  -1  11   1     1135.78     1122.46     14.95 o
   0  11   1      539.06      525.92     10.21 o
   1  11   1        3.36        0.38      2.81 o
   2  11   1      132.04      153.02      6.73 o
   3  11   1       39.30       53.30      5.55 o
   4  11   1       16.62        8.68      5.04 o
   5  11   1       22.57       39.90     14.53 o
   6  11   1      141.81      156.61      9.35 o
   7  11   1      764.14      735.31     24.93 o
   8  11   1       23.42       25.34     10.77 o
   9  11   1      181.31      204.10     16.79 o
  10  11   1       10.96       14.39     13.13 o
  11  11   1       27.91       31.95     35.41 o
  12  11   1       50.09       37.91     26.86 o
  13  11   1        9.99        8.15     19.70 o
 -13  12   1       18.98       39.93     21.49 o
 -12  12   1        0.04       -1.53     48.95 o
 -11  12   1       23.87       44.98     18.14 o
 -10  12   1      339.12      327.89     31.07 o
  -9  12   1       44.55       45.69     12.52 o
  -8  12   1      573.43      519.13     20.10 o
  -7  12   1       97.46       93.36     10.66 o
  -6  12   1       33.00       42.32      7.70 o
  -5  12   1      418.16      419.83     10.74 o
  -4  12   1        9.69        4.79      6.26 o
  -3  12   1       76.65       76.20      6.63 o
  -2  12   1      243.62      247.46      8.66 o
  -1  12   1     1091.86     1079.41     15.89 o
   0  12   1       91.74       87.95      6.24 o
   1  12   1      223.78      198.57      7.55 o
   2  12   1       10.07        9.43      5.50 o
   3  12   1        7.25       16.01      6.06 o
   4  12   1      775.21      799.23     15.76 o
   5  12   1     1616.86     1612.73     31.20 o
   6  12   1       51.77       68.58      9.11 o
   7  12   1      427.86      428.87     17.95 o
   8  12   1        0.29       -0.39     10.95 o
   9  12   1        0.14       13.38     13.11 o
  10  12   1       48.16       51.54     14.51 o
  11  12   1       18.36       30.66     18.25 o
  12  12   1        3.93       -6.14     18.03 o
  13  12   1        9.36       17.85     20.94 o
 -13  13   1       91.46       76.42     22.35 o
 -12  13   1        0.75       14.70     19.64 o
 -11  13   1       37.71       52.01     19.34 o
 -10  13   1      376.07      383.40     28.98 o
  -9  13   1      589.61      634.47     35.93 o
  -8  13   1      744.15      731.04     24.04 o
  -7  13   1      207.86      198.81     13.65 o
  -6  13   1      254.37      248.59     11.03 o
  -5  13   1      224.75      212.61     13.55 o
  -4  13   1        8.52        6.86      4.66 o
  -3  13   1       55.15       44.12      6.87 o
  -2  13   1       97.05       88.38      7.32 o
  -1  13   1       24.67       36.46      6.18 o
   0  13   1     3039.26     2967.20     37.99 o
   1  13   1      240.32      270.65      8.57 o
   2  13   1       55.05       76.47     10.50 o
   3  13   1        9.35       20.07      6.63 o
   4  13   1       11.27       12.57      8.74 o
   5  13   1     1472.01     1510.66     28.11 o
   6  13   1        3.41        8.63     10.55 o
   7  13   1      167.57      176.21     12.71 o
   8  13   1        3.46       30.84     11.47 o
   9  13   1       19.56        6.58     18.21 o
  10  13   1        2.68       -3.87     18.46 o
  11  13   1       63.71       73.61     19.98 o
  12  13   1       34.75       12.61     19.29 o
 -13  14   1        0.99       11.31     20.84 o
 -12  14   1        0.06      -18.91     18.91 o
 -11  14   1        2.74       14.65     18.43 o
 -10  14   1        4.51       -1.82     17.32 o
  -9  14   1       94.70       77.53     15.71 o
  -8  14   1       47.43       45.80     12.50 o
  -7  14   1       35.04       18.08     10.66 o
  -6  14   1       23.90        9.52      8.38 o
  -5  14   1       25.92       21.80      7.38 o
  -4  14   1      228.45      209.49     10.80 o
  -3  14   1        1.09       -5.54      6.74 o
  -2  14   1      132.03      134.99      8.14 o
  -1  14   1      109.24      106.69      8.69 o
   0  14   1      769.37      785.48     16.41 o
   1  14   1      433.50      407.29     11.86 o
   2  14   1       16.40       23.32      6.87 o
   3  14   1      443.86      463.42     13.12 o
   4  14   1      299.48      348.42     14.68 o
   5  14   1      156.74      147.40      9.24 o
   6  14   1        3.20        1.29      9.97 o
   7  14   1      137.97      142.52     12.96 o
   8  14   1      773.75      784.67     28.89 o
   9  14   1       20.10       41.80     17.33 o
  10  14   1        5.81       -4.92     17.97 o
  11  14   1      122.41      169.69     23.32 o
  12  14   1       98.98      105.34     23.29 o
 -12  15   1       54.46       76.04     39.16 o
 -11  15   1       51.52       19.14     19.03 o
 -10  15   1       18.65       30.46     24.78 o
  -9  15   1      121.89      134.14     19.97 o
  -8  15   1      243.15      209.86     18.23 o
  -7  15   1      364.38      344.70     23.69 o
  -6  15   1      465.89      496.78     21.51 o
  -5  15   1       11.81       18.97      6.71 o
  -4  15   1        7.75       -6.20      7.41 o
  -3  15   1        0.50       -0.71      7.28 o
  -2  15   1       15.46       22.72      7.94 o
  -1  15   1      287.65      283.37     10.91 o
   0  15   1      976.43      972.92     18.81 o
   1  15   1      516.07      516.28     13.89 o
   2  15   1      343.04      355.51     11.36 o
   3  15   1      127.75      129.71     12.26 o
   4  15   1      844.88      868.50     18.19 o
   5  15   1      192.13      219.87     14.56 o
   6  15   1      344.27      393.57     18.05 o
   7  15   1       26.75        9.77     11.87 o
   8  15   1       12.70       13.27     17.19 o
   9  15   1      126.44      139.66     28.75 o
  10  15   1        1.33       -5.60     16.77 o
  11  15   1       62.11       45.10     20.38 o
  12  15   1       37.39       38.86     21.50 o
 -12  16   1       30.66       53.39     22.59 o
 -11  16   1        0.03        3.73     36.96 o
 -10  16   1        0.65      -12.37     17.75 o
  -9  16   1        2.44       -4.57     16.87 o
  -8  16   1        3.41      -14.87     15.42 o
  -7  16   1       36.27       50.46     20.21 o
  -6  16   1      164.33      142.23     16.50 o
  -5  16   1      122.68      104.18     10.71 o
  -4  16   1      543.07      545.77     15.52 o
  -3  16   1        0.08       -3.60      8.48 o
  -2  16   1       19.62       11.60      8.18 o
  -1  16   1      324.95      278.36     11.64 o
   0  16   1       16.01       28.58      8.70 o
   1  16   1      218.46      236.76     10.90 o
   2  16   1      118.12      118.46     10.27 o
   3  16   1       50.49       30.46      6.44 o
   4  16   1      273.40      263.37     13.79 o
   5  16   1     1173.55     1100.93     29.75 o
   6  16   1      102.35      106.16     13.84 o
   7  16   1       15.05        2.28     13.73 o
   8  16   1       11.49       21.50     17.79 o
   9  16   1        2.78       11.09     18.36 o
  10  16   1        0.16       -7.94     17.33 o
  11  16   1       24.79       20.16     19.74 o
 -11  17   1        5.96       -9.05     19.54 o
 -10  17   1        6.67       54.71     21.31 o
  -9  17   1        0.01       -2.57     17.60 o
  -8  17   1        0.84      -14.18     14.18 o
  -7  17   1       21.04       40.01     15.39 o
  -6  17   1       66.91       89.67     16.19 o
  -5  17   1       10.23       17.32     13.80 o
  -4  17   1       15.75        8.25     10.35 o
  -3  17   1        1.78       -4.93      8.40 o
  -2  17   1      284.44      297.73     13.12 o
  -1  17   1      221.86      223.38     12.20 o
   0  17   1      627.26      586.10     16.51 o
   1  17   1       10.42       -6.84      8.32 o
   2  17   1      820.13      791.35     21.99 o
   3  17   1        0.07       -6.23      8.60 o
   4  17   1        5.13        7.49     11.76 o
   5  17   1       55.42       31.49     15.38 o
   6  17   1       76.38       71.80     16.04 o
   7  17   1       45.46       41.41     15.19 o
   8  17   1       29.38       36.51     17.53 o
   9  17   1       18.78       30.37     18.94 o
  10  17   1       28.56       45.11     20.68 o
  11  17   1       49.79       50.81     22.79 o
 -11  18   1       46.04       45.46     31.89 o
 -10  18   1       17.07       23.54     31.40 o
  -9  18   1        2.10        4.96     18.79 o
  -8  18   1       14.19        3.24     43.62 o
  -7  18   1        0.66      -12.15     14.47 o
  -6  18   1      541.78      489.31     27.66 o
  -5  18   1       20.65       14.90     14.58 o
  -4  18   1        4.55       -0.65     10.74 o
  -3  18   1       24.17       20.94     10.43 o
  -2  18   1        3.65      -10.53     10.53 o
  -1  18   1      116.68      126.74     14.31 o
   0  18   1     1190.15     1238.72     30.99 o
   1  18   1        6.05       -3.10     10.33 o
   2  18   1       50.33       52.03     13.97 o
   3  18   1        6.11      -11.54     11.54 o
   4  18   1      111.20      119.59     21.10 o
   5  18   1      348.55      340.80     38.94 o
   6  18   1      164.57      152.53     18.05 o
   7  18   1       14.90       18.78     18.00 o
   8  18   1       26.08       30.68     19.62 o
   9  18   1       11.80       20.80     19.16 o
  10  18   1        0.02       19.03     21.45 o
 -10  19   1       16.51       -4.92     20.92 o
  -9  19   1       38.52       16.54     19.59 o
  -8  19   1        0.64        2.07     28.83 o
  -7  19   1        0.01      -14.62     14.62 o
  -6  19   1       12.91        1.71     14.99 o
  -5  19   1        0.02       18.13     14.99 o
  -4  19   1       12.85        5.10     17.51 o
  -3  19   1        0.01       -1.95     10.14 o
  -2  19   1      179.63      179.80     38.10 o
  -1  19   1       37.87       39.72     11.92 o
   0  19   1       46.74       29.62     11.14 o
   1  19   1        2.01        2.57     10.81 o
   2  19   1        7.05       14.37     13.78 o
   3  19   1      190.44      163.79     16.01 o
   4  19   1       77.79       65.61     15.08 o
   5  19   1      258.54      252.20     20.67 o
   6  19   1        9.45       -6.93     14.54 o
   7  19   1        9.85       45.78     22.89 o
   8  19   1       55.46       49.38     21.51 o
   9  19   1       23.40       12.52     24.55 o
  10  19   1        0.83      -20.21     21.30 o
  -9  20   1       80.00      117.03     25.16 o
  -8  20   1      115.35      128.10     26.07 o
  -7  20   1       12.40       17.87     15.98 o
  -6  20   1        4.21       17.16     15.40 o
  -5  20   1        3.24      -12.73     12.73 o
  -4  20   1        0.46        3.90     13.94 o
  -3  20   1       97.21       98.12     17.35 o
  -2  20   1       63.28       52.54     13.97 o
  -1  20   1      414.36      426.13     19.68 o
   0  20   1      283.10      280.40     16.85 o
   1  20   1       21.70       27.39     15.30 o
   2  20   1       39.48       29.52     18.67 o
   3  20   1       36.36       20.09     14.81 o
   4  20   1       56.63       71.81     14.50 o
   5  20   1       40.48       13.46     13.71 o
   6  20   1        3.06       14.24     18.70 o
   7  20   1        2.84      -16.05     18.17 o
   8  20   1        7.71       37.94     21.36 o
   9  20   1        1.51      -12.93     21.07 o
  -9  21   1      100.82      154.20     26.76 o
  -8  21   1        1.14        6.74     20.89 o
  -7  21   1       22.19       52.84     21.30 o
  -6  21   1       57.63       89.64     18.70 o
  -5  21   1        5.71       -0.93     13.60 o
  -4  21   1       83.92       78.65     15.42 o
  -3  21   1        4.18       -5.97     14.97 o
  -2  21   1       43.04       16.28     15.34 o
  -1  21   1        8.62       11.26     12.01 o
   0  21   1      229.38      193.96     18.47 o
   1  21   1      155.36      133.19     18.34 o
   2  21   1       26.16        5.86     14.91 o
   3  21   1      258.69      270.82     21.89 o
   4  21   1        0.34       18.51     13.74 o
   5  21   1       14.30       20.38     14.10 o
   6  21   1        3.19       12.17     16.00 o
   7  21   1       20.48       12.76     20.41 o
   8  21   1        6.06      -20.75     20.75 o
  -8  22   1       65.24       72.75     24.76 o
  -7  22   1      208.40      217.99     31.48 o
  -6  22   1       25.59       46.99     15.96 o
  -5  22   1       21.47       26.69     14.92 o
  -4  22   1        6.20       10.07     17.23 o
  -3  22   1       87.88       83.09     17.96 o
  -2  22   1      141.15      144.68     18.35 o
  -1  22   1       63.59       99.15     23.92 o
   0  22   1       42.50       44.87     16.21 o
   1  22   1       59.97       58.39     19.83 o
   2  22   1       37.72       69.18     16.91 o
   3  22   1       11.87        8.78     15.73 o
   4  22   1       72.45       68.82     24.03 o
   5  22   1      289.42      270.08     31.51 o
   6  22   1        3.65       13.37     24.74 o
   7  22   1       26.41        4.40     23.61 o
  -7  23   1        1.69        8.46     18.58 o
  -6  23   1        7.54       36.61     17.51 o
  -5  23   1       13.26       16.23     15.81 o
  -4  23   1      115.62      170.08     20.93 o
  -3  23   1       19.85       12.52     35.64 o
  -2  23   1       16.22       42.22     22.72 o
  -1  23   1       34.88       75.10     24.13 o
   0  23   1        2.57       28.88     21.21 o
   1  23   1      107.27      119.85     18.71 o
   2  23   1        2.38        5.60     16.62 o
   3  23   1        1.59        3.51     16.64 o
   4  23   1       56.61       12.39     17.90 o
   5  23   1       63.62       90.39     37.00 o
   6  23   1       31.96       31.15     19.39 o
  -5  24   1       76.15      124.66     29.32 o
  -4  24   1        1.53      -18.27     26.48 o
  -3  24   1       15.23       40.90     25.36 o
  -2  24   1        0.82        0.56     23.80 o
  -1  24   1        7.53       10.69     34.81 o
   0  24   1      109.11      103.20     27.07 o
   1  24   1        5.74      -14.73     23.69 o
   2  24   1        8.56       39.81     24.69 o
   3  24   1        1.64       11.78     20.53 o
   4  24   1       20.23        6.59     18.49 o
   5  24   1        0.60        5.13     22.12 o
  -3  25   1        8.39       -7.16     23.74 o
  -2  25   1       37.19       37.44     28.56 o
  -1  25   1       13.15        1.59     24.90 o
   0  25   1       20.55       13.67     29.89 o
   1  25   1       26.41       21.30     25.84 o
   2  25   1        6.69       34.54     25.70 o
   3  25   1       18.00       31.89     27.39 o
 -14   0   2        3.18       12.93     16.99 o
 -12   0   2        1.65       16.80     23.08 o
 -10   0   2       22.40       20.56     13.14 o
  -8   0   2       32.30       35.78      7.79 o
  -6   0   2      751.08      786.94     16.03 o
  -4   0   2    17330.27    17585.59    234.38 o
  -2   0   2      396.11      362.29      7.07 o
   0   0   2     6370.30     5695.30    156.14 o
   2   0   2    34170.92    33591.89   1030.32 o
   4   0   2       17.92       15.19      5.03 o
   6   0   2      291.59      318.76     14.90 o
   8   0   2      154.49      156.45     12.31 o
  10   0   2       40.25       28.72     14.37 o
  12   0   2       79.41       95.27     18.50 o
  14   0   2       29.89       81.06     28.03 o
 -15   1   2        0.03      -11.08     15.03 o
 -14   1   2       39.59       20.24     12.24 o
 -13   1   2      136.20      115.84     15.58 o
 -12   1   2      417.53      435.27     25.04 o
 -11   1   2      149.44      152.11     22.62 o
 -10   1   2      190.20      193.18     10.78 o
  -9   1   2      221.57      231.53      9.02 o
  -8   1   2       80.27       74.42      6.17 o
  -7   1   2     3094.04     3207.89     35.52 o
  -6   1   2     2487.87     2352.96     25.38 o
  -5   1   2     2476.13     2537.45     26.49 o
  -4   1   2     3501.65     3669.41     38.54 o
  -3   1   2    15556.66    16107.87    138.52 o
  -2   1   2     5820.30     5516.26     48.28 o
  -1   1   2     2021.48     1857.82     25.65 o
   0   1   2       47.77       27.85      1.08 o
   1   1   2     1643.25     1456.25     21.58 o
   2   1   2      110.30       79.64      6.45 o
   3   1   2        4.56        9.69      2.93 o
   4   1   2        3.10        2.19      3.45 o
   5   1   2      182.83      213.31      5.46 o
   6   1   2     3369.17     3465.51     39.37 o
   7   1   2      321.55      335.05      9.53 o
   8   1   2        0.00       -5.98      5.98 o
   9   1   2        0.09       -6.80      8.38 o
  10   1   2       85.08       99.62     11.37 o
  11   1   2       66.06       71.89     11.81 o
  12   1   2       26.47       17.79     11.56 o
  13   1   2      186.42      182.85     15.37 o
  14   1   2      133.84      142.28     16.14 o
 -15   2   2        1.14        1.41     25.07 o
 -14   2   2        8.76        5.35     11.96 o
 -13   2   2        1.84       22.96     12.73 o
 -12   2   2       20.93       20.62     15.63 o
 -11   2   2      549.09      554.76     28.17 o
 -10   2   2       28.92       23.35      7.95 o
  -9   2   2        0.91       -6.13      6.13 o
  -8   2   2       70.13       68.13      6.42 o
  -7   2   2      351.64      376.48      8.84 o
  -6   2   2     1409.61     1453.51     18.09 o
  -5   2   2      408.59      403.01      7.48 o
  -4   2   2       81.91       78.52      3.84 o
  -3   2   2    13373.46    13506.44    116.46 o
  -2   2   2     1440.98     1391.42     14.97 o
  -1   2   2        1.52        0.63      1.35 o
   0   2   2      984.18      928.35      8.09 o
   1   2   2    18572.50    18375.52    225.41 o
   2   2   2     1092.45     1095.17     15.75 o
   3   2   2     3335.70     3299.50     36.41 o
   4   2   2        5.82       10.81      3.09 o
   5   2   2     4538.38     4566.45     50.35 o
   6   2   2       81.81       74.19      4.64 o
   7   2   2     2130.35     2234.28     29.30 o
   8   2   2       12.87        9.04      5.42 o
   9   2   2      102.39       93.80     10.66 o
  10   2   2       68.29       61.64     12.94 o
  11   2   2       39.78       37.23     11.05 o
  12   2   2        2.06        6.33     11.46 o
  13   2   2        4.09       28.63     12.29 o
  14   2   2        0.02        6.17     15.42 o
 -15   3   2        0.42      -16.08     16.08 o
 -14   3   2       10.43        4.46     18.21 o
 -13   3   2       68.86       51.24     13.84 o
 -12   3   2      161.52      139.86     14.90 o
 -11   3   2       95.29       84.10     12.84 o
 -10   3   2      179.14      166.82     13.41 o
  -9   3   2      195.57      199.17      8.21 o
  -8   3   2       61.47       57.36      5.75 o
  -7   3   2      599.40      559.83      9.71 o
  -6   3   2     1459.50     1549.31     17.98 o
  -5   3   2     3674.92     4057.32     38.86 o
  -4   3   2     3267.76     3289.06     31.66 o
  -3   3   2     7396.93     7443.33     68.12 o
  -2   3   2       90.86       92.17      3.77 o
  -1   3   2    29588.77    29489.30    255.46 o
   0   3   2      198.86      174.11      4.04 o
   1   3   2    17117.80    16709.78    158.46 o
   2   3   2       14.18       35.84      3.49 o
   3   3   2     2105.13     1961.08     30.91 o
   4   3   2      684.10      603.74     14.19 o
   5   3   2     1293.13     1465.00     18.42 o
   6   3   2      931.56     1035.48     14.70 o
   7   3   2        8.87       26.02      5.39 o
   8   3   2      537.89      514.07     12.12 o
   9   3   2       94.72       82.92     11.75 o
  10   3   2       34.79       39.25     11.50 o
  11   3   2        8.47      -10.24     10.24 o
  12   3   2       95.66      106.29     13.43 o
  13   3   2      147.85      172.57     19.88 o
  14   3   2       10.57       21.69     13.50 o
 -15   4   2       34.74       51.19     21.56 o
 -14   4   2      107.13      113.11     22.02 o
 -13   4   2      196.12      199.23     17.21 o
 -12   4   2        0.52        5.66     12.39 o
 -11   4   2      822.50      776.03     26.74 o
 -10   4   2        7.87       19.39      7.09 o
  -9   4   2        4.31        4.49      5.80 o
  -8   4   2      895.47      881.96     23.93 o
  -7   4   2       14.21       16.78      4.39 o
  -6   4   2      169.44      156.88      4.94 o
  -5   4   2      137.96      120.24      5.75 o
  -4   4   2     6526.74     6397.84     62.37 o
  -3   4   2     5910.54     5972.42     58.02 o
  -2   4   2     3328.65     3248.06     31.20 o
  -1   4   2     5591.22     5435.18     46.45 o
   0   4   2     2955.52     2982.29     25.53 o
   1   4   2       11.14        6.13      2.30 o
   2   4   2     2886.16     2712.22     30.32 o
   3   4   2       27.73       24.70      3.97 o
   4   4   2        1.52       -3.07      3.07 o
   5   4   2     1047.91     1137.13     16.40 o
   6   4   2      105.44      104.87      5.29 o
   7   4   2     1120.65     1197.62     22.78 o
   8   4   2       55.69       74.32      6.38 o
   9   4   2      106.66      116.32      9.86 o
  10   4   2      294.74      241.99     15.83 o
  11   4   2        2.70       11.71     12.25 o
  12   4   2      163.64      132.28     14.09 o
  13   4   2       48.82       45.76     13.31 o
  14   4   2       46.47       69.55     18.79 o
 -15   5   2        0.05       10.41     21.00 o
 -14   5   2       92.76       96.83     21.67 o
 -13   5   2       10.58      -16.18     16.18 o
 -12   5   2        0.32        1.21     11.28 o
 -11   5   2       77.36       79.36     12.54 o
 -10   5   2       98.51       93.74     14.84 o
  -9   5   2      191.49      193.07      8.97 o
  -8   5   2      363.26      368.46      9.30 o
  -7   5   2      215.35      216.56      7.44 o
  -6   5   2      795.97      783.37     13.29 o
  -5   5   2       62.09       60.21      3.94 o
  -4   5   2      397.55      419.81      8.30 o
  -3   5   2       24.03       20.34      3.00 o
  -2   5   2       66.43       54.98      3.55 o
  -1   5   2     7756.84     7616.67     67.04 o
   0   5   2     5058.91     5206.87     41.61 o
   1   5   2     6775.67     6537.78     60.13 o
   2   5   2     1115.75     1054.79     11.24 o
   3   5   2      339.11      333.03      6.93 o
   4   5   2      211.31      217.42      9.63 o
   5   5   2     1548.85     1668.75     24.48 o
   6   5   2       33.13       51.25      6.53 o
   7   5   2      303.10      352.79     12.02 o
   8   5   2      414.77      439.53     12.88 o
   9   5   2       95.14      100.00     12.53 o
  10   5   2        0.00      -10.41     10.41 o
  11   5   2       25.36        8.15     12.19 o
  12   5   2       70.05       73.43     17.20 o
  13   5   2        1.32       13.47     12.46 o
  14   5   2        0.04      -15.59     15.59 o
 -15   6   2        1.36       20.50     28.98 o
 -14   6   2        0.38       34.25     19.99 o
 -13   6   2        3.18        3.78     17.23 o
 -12   6   2       16.11       -2.64     15.55 o
 -11   6   2        9.76       37.56     10.82 o
 -10   6   2        1.37        4.85     12.33 o
  -9   6   2      554.85      573.77     16.33 o
  -8   6   2      135.51      148.88      8.68 o
  -7   6   2       66.86       82.28      5.69 o
  -6   6   2     1367.70     1376.75     21.74 o
  -5   6   2      381.38      447.36      9.34 o
  -4   6   2      277.79      276.79      9.23 o
  -3   6   2       17.61        7.62      4.41 o
  -2   6   2      632.48      708.07      9.69 o
  -1   6   2     1384.41     1533.64     15.83 o
   0   6   2     1523.03     1414.08     14.09 o
   1   6   2       49.38       44.37      3.14 o
   2   6   2     1225.68     1173.62     13.40 o
   3   6   2     1850.77     1913.62     22.63 o
   4   6   2      154.95      160.27      6.39 o
   5   6   2     3032.60     3138.25     42.38 o
   6   6   2       56.02       59.71      6.28 o
   7   6   2      616.26      602.90     34.26 o
   8   6   2       36.51       42.49      7.96 o
   9   6   2      896.48      851.28     51.01 o
  10   6   2        3.54       -5.39     11.38 o
  11   6   2       16.44       -8.33     14.37 o
  12   6   2        3.25       16.48     12.78 o
  13   6   2      123.77      140.70     18.92 o
  14   6   2        6.05      -15.76     15.76 o
 -15   7   2        5.07       30.50     21.61 o
 -14   7   2        1.71        9.08     19.09 o
 -13   7   2       10.08        7.73     23.19 o
 -12   7   2        2.29      -14.32     14.32 o
 -11   7   2        1.40        1.39     10.44 o
 -10   7   2      573.63      570.72     19.25 o
  -9   7   2     1150.89     1165.39     24.15 o
  -8   7   2      194.05      206.43      8.27 o
  -7   7   2      520.53      538.66     12.72 o
  -6   7   2      561.26      538.43     12.32 o
  -5   7   2        0.00       -0.07      4.31 o
  -4   7   2      306.54      251.52      6.59 o
  -3   7   2        4.98        5.80      4.05 o
  -2   7   2       19.11       18.06      3.68 o
  -1   7   2       16.49       35.06      3.76 o
   0   7   2     1472.98     1466.19     14.81 o
   1   7   2      227.37      228.20      6.58 o
   2   7   2      260.06      215.95      5.48 o
   3   7   2        4.10        4.41      3.60 o
   4   7   2      378.23      364.36      8.91 o
   5   7   2     1815.77     1903.87     34.85 o
   6   7   2      186.81      206.83     10.36 o
   7   7   2      631.89      665.93     16.84 o
   8   7   2      763.42      759.04     28.28 o
   9   7   2      847.57      872.83     27.22 o
  10   7   2      624.67      653.55     24.27 o
  11   7   2       57.26       58.50     13.39 o
  12   7   2        1.72        1.05     14.75 o
  13   7   2        9.34       13.93     19.19 o
  14   7   2        2.65       -6.78     24.83 o
 -14   8   2      112.27      138.08     23.81 o
 -13   8   2        1.38       22.37     23.68 o
 -12   8   2       19.99       35.86     18.03 o
 -11   8   2       83.55       45.68     17.05 o
 -10   8   2       11.86       26.12     12.91 o
  -9   8   2       32.90       33.11     11.96 o
  -8   8   2      699.94      685.51     24.82 o
  -7   8   2      396.16      362.73     10.57 o
  -6   8   2       48.61       54.04      5.53 o
  -5   8   2      234.80      206.49      6.63 o
  -4   8   2      243.48      250.86      7.63 o
  -3   8   2      740.74      769.64     19.61 o
  -2   8   2      337.80      353.88      8.97 o
  -1   8   2     1013.01     1049.04     13.63 o
   0   8   2        8.39        3.62      3.27 o
   1   8   2     3472.03     3662.26     35.76 o
   2   8   2     1145.44     1169.47     15.95 o
   3   8   2      553.08      512.57      8.90 o
   4   8   2      106.86      115.04      5.91 o
   5   8   2       71.55       60.80      7.98 o
   6   8   2       29.21        9.64      8.07 o
   7   8   2      627.75      619.04     24.72 o
   8   8   2      396.03      375.54     17.14 o
   9   8   2       14.36       16.54     13.26 o
  10   8   2      141.01      125.51     17.60 o
  11   8   2       24.97       44.07     19.94 o
  12   8   2       45.46       35.48     17.29 o
  13   8   2       33.13       43.48     22.51 o
  14   8   2       45.30       26.85     22.87 o
 -14   9   2       31.16       48.17     21.94 o
 -13   9   2      107.72      113.67     21.18 o
 -12   9   2        3.63       17.72     17.36 o
 -11   9   2       14.39        7.80     16.17 o
 -10   9   2        5.87       -3.54     13.34 o
  -9   9   2     1735.62     1705.22     42.56 o
  -8   9   2      181.02      185.82     20.72 o
  -7   9   2      409.89      433.71     14.92 o
  -6   9   2       36.22       31.40      5.56 o
  -5   9   2     1323.33     1279.07     18.13 o
  -4   9   2       47.39       44.87      5.25 o
  -3   9   2     1290.01     1382.40     19.55 o
  -2   9   2      321.78      303.06      7.74 o
  -1   9   2     2367.96     2333.47     27.36 o
   0   9   2     2859.08     2936.35     29.88 o
   1   9   2      251.58      266.90      6.24 o
   2   9   2     4502.19     4512.45     51.12 o
   3   9   2     2526.84     2639.62     34.00 o
   4   9   2       13.29       16.99      5.01 o
   5   9   2       65.00       66.90      6.02 o
   6   9   2       57.06       71.33      9.60 o
   7   9   2       51.83       59.50     10.19 o
   8   9   2       89.43       99.66     12.58 o
   9   9   2      134.75      108.23     19.30 o
  10   9   2      319.06      298.30     22.41 o
  11   9   2        2.22      -11.14     15.50 o
  12   9   2        4.94      -10.78     16.67 o
  13   9   2        4.23        1.15     20.58 o
 -14  10   2        1.53       -6.42     20.06 o
 -13  10   2        7.06       29.87     19.40 o
 -12  10   2        0.00      -16.36     16.36 o
 -11  10   2      234.93      172.63     33.18 o
 -10  10   2        3.14       -2.28     12.31 o
  -9  10   2       15.43        0.75     10.54 o
  -8  10   2       23.25       14.09      9.53 o
  -7  10   2       50.92       64.27      9.59 o
  -6  10   2      755.97      753.56     14.17 o
  -5  10   2      345.51      383.53     11.78 o
  -4  10   2      118.78      130.40      8.21 o
  -3  10   2      512.74      429.93     10.69 o
  -2  10   2     1263.70     1329.18     18.27 o
  -1  10   2        8.80        6.29      4.26 o
   0  10   2      235.56      280.78      8.52 o
   1  10   2     4458.03     4559.77     44.73 o
   2  10   2      153.07      165.35      6.32 o
   3  10   2       15.86        7.34      3.48 o
   4  10   2       15.04       14.52      4.18 o
   5  10   2     1217.42     1247.26     20.12 o
   6  10   2       30.64       10.81      8.62 o
   7  10   2      140.02      131.77     12.21 o
   8  10   2      331.03      290.00     34.32 o
   9  10   2      206.57      238.79     25.05 o
  10  10   2        0.53       16.33     29.89 o
  11  10   2       55.90       40.30     23.38 o
  12  10   2        2.99      -16.46     16.46 o
  13  10   2        0.86       11.70     19.42 o
 -14  11   2       55.75       56.97     23.30 o
 -13  11   2      118.10      178.33     24.84 o
 -12  11   2       98.61      110.09     20.70 o
 -11  11   2      137.65      164.91     50.24 o
 -10  11   2        0.01       10.28     13.38 o
  -9  11   2       63.47       68.72     12.17 o
  -8  11   2       77.68       81.26     10.29 o
  -7  11   2     1203.59     1225.03     26.11 o
  -6  11   2      123.51      137.06      9.86 o
  -5  11   2       83.37       79.98      7.16 o
  -4  11   2        0.59       -0.51      5.88 o
  -3  11   2      254.40      259.28      8.82 o
  -2  11   2      131.72      145.36      7.28 o
  -1  11   2       10.78        5.29      4.72 o
   0  11   2      739.47      687.39     12.94 o
   1  11   2        4.81       10.02      4.37 o
   2  11   2        2.94        3.41      4.66 o
   3  11   2      178.56      172.78      7.73 o
   4  11   2       76.74       83.62      9.52 o
   5  11   2       51.68       40.11      6.75 o
   6  11   2       16.33       32.23     12.30 o
   7  11   2        0.01        6.18     10.23 o
   8  11   2       30.01       17.88     11.84 o
   9  11   2      330.72      361.77     19.75 o
  10  11   2      197.45      190.04     21.28 o
  11  11   2        0.52       10.92     17.06 o
  12  11   2        4.09      -10.10     17.38 o
  13  11   2       59.07       74.66     22.30 o
 -13  12   2        2.55      -18.21     18.96 o
 -12  12   2        0.02       -4.87     16.83 o
 -11  12   2      111.79      103.04     19.73 o
 -10  12   2      392.88      394.35     26.35 o
  -9  12   2      525.43      544.55     21.23 o
  -8  12   2        3.77        8.68     11.17 o
  -7  12   2       51.22       31.95     10.07 o
  -6  12   2       96.55      101.41      5.98 o
  -5  12   2      432.66      452.62     13.63 o
  -4  12   2      666.89      696.70     17.18 o
  -3  12   2       79.75       62.60      7.51 o
  -2  12   2       81.28       93.94      7.50 o
  -1  12   2      213.33      203.94      7.88 o
   0  12   2      236.41      243.21      8.60 o
   1  12   2      115.31      139.35      6.64 o
   2  12   2        5.19       -0.90      5.48 o
   3  12   2      313.58      339.58      9.55 o
   4  12   2      565.13      581.47     12.31 o
   5  12   2       14.85       20.12      7.05 o
   6  12   2        7.50       12.66     10.49 o
   7  12   2       56.54       55.13     11.06 o
   8  12   2        3.17        9.16     11.94 o
   9  12   2       15.86       -3.84     17.57 o
  10  12   2      159.31      155.45     16.92 o
  11  12   2      149.22      142.51     46.57 o
  12  12   2        3.65       -1.44     18.53 o
  13  12   2       22.60       -8.17     28.90 o
 -13  13   2        7.80        3.10     20.31 o
 -12  13   2       85.15       97.64     21.55 o
 -11  13   2      249.68      278.84     25.42 o
 -10  13   2       24.10       13.96     17.41 o
  -9  13   2      371.45      377.27     21.64 o
  -8  13   2      143.40      155.80     14.45 o
  -7  13   2      281.65      258.13     12.39 o
  -6  13   2      477.19      467.61     11.49 o
  -5  13   2       61.63       81.07      7.60 o
  -4  13   2      597.63      604.12     15.20 o
  -3  13   2        2.65        7.18      6.63 o
  -2  13   2      237.29      264.81      9.58 o
  -1  13   2     2016.44     1993.15     26.33 o
   0  13   2      756.95      730.78     15.13 o
   1  13   2       68.91       75.76      8.06 o
   2  13   2      317.93      323.82      9.86 o
   3  13   2      761.24      771.50     18.17 o
   4  13   2      174.75      203.80      9.88 o
   5  13   2     1575.29     1571.39     27.59 o
   6  13   2      182.81      187.35     12.81 o
   7  13   2      380.04      356.36     20.61 o
   8  13   2        0.53        0.13     11.33 o
   9  13   2        0.84       -9.81     13.30 o
  10  13   2       68.91       99.35     19.33 o
  11  13   2       63.98       34.92     18.48 o
  12  13   2      190.29      196.65     25.34 o
 -13  14   2       12.13       31.59     21.48 o
 -12  14   2        4.76       39.90     20.05 o
 -11  14   2        5.08        8.91     18.16 o
 -10  14   2        8.54        6.05     16.77 o
  -9  14   2      251.05      270.88     20.04 o
  -8  14   2      213.67      203.94     17.42 o
  -7  14   2       28.17       24.52      9.45 o
  -6  14   2      338.50      363.37     12.67 o
  -5  14   2       32.43       34.27      7.08 o
  -4  14   2       18.11       21.46      7.90 o
  -3  14   2       73.66       71.53      7.92 o
  -2  14   2      614.42      667.51     15.23 o
  -1  14   2     1272.38     1211.08     20.75 o
   0  14   2      235.17      250.05     10.07 o
   1  14   2      522.28      545.33     13.79 o
   2  14   2      175.47      192.78      8.91 o
   3  14   2        5.94        2.66      6.81 o
   4  14   2      444.29      412.17     13.44 o
   5  14   2        9.81        1.05     10.45 o
   6  14   2      180.22      166.81     12.74 o
   7  14   2       74.43       93.29     12.14 o
   8  14   2       40.31       54.54     13.75 o
   9  14   2      157.12      129.77     17.00 o
  10  14   2       77.25       92.48     20.20 o
  11  14   2       49.85       69.57     20.78 o
  12  14   2       79.66       80.23     37.72 o
 -12  15   2        1.34        5.86     19.97 o
 -11  15   2        0.12      -22.47     24.82 o
 -10  15   2       94.52      101.59     20.45 o
  -9  15   2      215.26      232.31     19.60 o
  -8  15   2      204.04      200.94     24.64 o
  -7  15   2      373.18      387.68     33.64 o
  -6  15   2       45.32       60.38     10.57 o
  -5  15   2        2.83       10.81      7.69 o
  -4  15   2      145.31      154.42     10.20 o
  -3  15   2       44.81       36.52      8.69 o
  -2  15   2       20.53       13.98      8.13 o
  -1  15   2      240.67      252.84     10.76 o
   0  15   2      181.15      191.75      9.90 o
   1  15   2     1845.50     1788.77     28.73 o
   2  15   2      542.40      537.28     13.72 o
   3  15   2      850.54      868.95     18.55 o
   4  15   2       38.67       38.21      8.69 o
   5  15   2      182.02      173.22     12.97 o
   6  15   2        9.64        2.38     10.32 o
   7  15   2      178.64      166.59     18.45 o
   8  15   2        1.34      -13.52     13.52 o
   9  15   2      202.27      218.80     23.54 o
  10  15   2       40.86       48.64     19.34 o
  11  15   2       45.15       47.92     32.01 o
 -12  16   2        0.36       27.24     43.01 o
 -11  16   2       23.11       19.85     44.83 o
 -10  16   2       29.83       33.07     25.88 o
  -9  16   2       56.29       92.31     16.79 o
  -8  16   2       13.07       21.01     14.45 o
  -7  16   2      108.24      144.44     17.17 o
  -6  16   2        2.16       -9.90      9.90 o
  -5  16   2      233.07      219.92     14.59 o
  -4  16   2        1.37        2.45      8.53 o
  -3  16   2      101.01      107.81      9.39 o
  -2  16   2        6.51       -0.81      8.24 o
  -1  16   2        1.17        3.30      8.19 o
   0  16   2       10.09       -0.86      8.34 o
   1  16   2       36.01       37.53      9.05 o
   2  16   2      206.81      208.57     11.96 o
   3  16   2      917.02      844.92     17.37 o
   4  16   2      396.68      386.42     16.21 o
   5  16   2       32.38       14.78     11.82 o
   6  16   2      156.54      174.86     15.09 o
   7  16   2       48.09       63.84     15.25 o
   8  16   2        6.90       -1.84     16.91 o
   9  16   2       22.71       17.30     18.48 o
  10  16   2       29.73       46.61     20.45 o
  11  16   2        9.54       -2.52     20.31 o
 -11  17   2       34.72        4.17     30.27 o
 -10  17   2        1.76       37.99     20.47 o
  -9  17   2        9.21        9.92     17.46 o
  -8  17   2        5.03       -0.46     14.63 o
  -7  17   2       63.44       70.29     16.06 o
  -6  17   2      364.56      378.60     22.14 o
  -5  17   2      177.88      190.17     14.17 o
  -4  17   2       12.21        6.89     10.61 o
  -3  17   2      115.43      115.29     11.87 o
  -2  17   2      298.51      306.81     14.47 o
  -1  17   2       13.94       10.83      8.92 o
   0  17   2      391.56      416.83     13.91 o
   1  17   2      901.65      795.45     22.35 o
   2  17   2      354.57      329.30     14.39 o
   3  17   2      169.97      175.35     13.45 o
   4  17   2      195.57      243.09     16.27 o
   5  17   2       16.91        9.95     12.11 o
   6  17   2       16.59        5.04     14.12 o
   7  17   2       69.52       41.94     18.58 o
   8  17   2        1.56       18.28     18.35 o
   9  17   2        2.10      -13.18     18.07 o
  10  17   2        2.54       32.28     20.84 o
 -11  18   2        2.12      -20.69     20.69 o
 -10  18   2       10.53       -5.83     19.60 o
  -9  18   2       17.16       24.26     18.59 o
  -8  18   2        1.11      -14.51     14.51 o
  -7  18   2       90.35      102.41     16.85 o
  -6  18   2        3.02       -4.69     13.83 o
  -5  18   2      372.00      317.29     21.24 o
  -4  18   2       54.65       37.11     11.77 o
  -3  18   2      133.58      105.66     12.09 o
  -2  18   2      380.45      420.97     23.20 o
  -1  18   2      169.87      165.39     13.82 o
   0  18   2        4.75       -9.19     10.06 o
   1  18   2      195.14      213.15     14.76 o
   2  18   2       91.99       64.63     15.22 o
   3  18   2       56.44        9.17     12.15 o
   4  18   2      106.61      120.21     14.50 o
   5  18   2      168.85      140.85     17.89 o
   6  18   2       97.76       75.05     18.58 o
   7  18   2       12.19       19.40     18.19 o
   8  18   2       95.18       99.13     24.33 o
   9  18   2        8.13       35.27     20.25 o
  10  18   2       27.71       78.97     23.32 o
 -10  19   2       36.44       49.63     22.70 o
  -9  19   2       53.15       44.07     20.71 o
  -8  19   2       11.74       11.22     24.30 o
  -7  19   2        1.07       20.60     15.56 o
  -6  19   2        8.05       -6.75     14.50 o
  -5  19   2        3.86       -5.74     14.26 o
  -4  19   2      279.64      321.84     16.01 o
  -3  19   2       84.12      106.32     12.42 o
  -2  19   2       29.33       41.83     12.21 o
  -1  19   2       64.25       55.47     12.22 o
   0  19   2     1253.78     1283.30     33.29 o
   1  19   2      123.19      105.76     16.26 o
   2  19   2       34.20       38.82     15.13 o
   3  19   2      423.23      394.15     22.56 o
   4  19   2       56.92       52.45     13.72 o
   5  19   2       62.28       43.46     16.01 o
   6  19   2      170.11      118.16     22.66 o
   7  19   2       13.95      -28.40     37.23 o
   8  19   2        2.94      -17.01     17.01 o
   9  19   2       34.48       37.17     22.22 o
  -9  20   2      136.96      124.53     25.24 o
  -8  20   2        7.52       -3.23     19.39 o
  -7  20   2        4.68       14.80     15.82 o
  -6  20   2       32.41       41.40     32.75 o
  -5  20   2      138.57      129.80     19.82 o
  -4  20   2        3.84       -4.36     14.20 o
  -3  20   2        1.22       -6.44     11.39 o
  -2  20   2       18.11       13.77     11.76 o
  -1  20   2       35.88       45.08     12.63 o
   0  20   2       99.01      104.31     16.51 o
   1  20   2       44.02       36.70     14.98 o
   2  20   2       74.62       82.90     16.59 o
   3  20   2       35.74       18.48     15.01 o
   4  20   2       20.94       30.00     13.64 o
   5  20   2        0.54      -13.11     13.11 o
   6  20   2        7.60        3.77     18.57 o
   7  20   2        3.41       11.86     19.13 o
   8  20   2        0.37       -9.87     19.76 o
   9  20   2        9.97      -24.15     43.58 o
  -9  21   2       61.10       74.17     26.26 o
  -8  21   2        9.24       29.28     25.99 o
  -7  21   2       34.16       33.35     24.64 o
  -6  21   2        0.73       14.02     16.08 o
  -5  21   2        4.84       -9.49     12.93 o
  -4  21   2       20.25        9.02     13.42 o
  -3  21   2       28.99        1.13     14.18 o
  -2  21   2        9.54       14.48     12.33 o
  -1  21   2      294.21      321.00     22.65 o
   0  21   2      113.66       95.19     17.38 o
   1  21   2        1.11      -11.55     13.74 o
   2  21   2      285.76      266.72     24.29 o
   3  21   2       12.82       29.01     16.15 o
   4  21   2        1.48        0.46     15.73 o
   5  21   2       91.74      101.11     18.27 o
   6  21   2       28.12       37.96     17.23 o
   7  21   2       22.88       21.53     21.17 o
   8  21   2        2.30       22.21     22.42 o
  -8  22   2       49.85       88.26     24.74 o
  -7  22   2       38.11       60.05     18.45 o
  -6  22   2        1.67        2.72     14.19 o
  -5  22   2        2.71       14.12     18.48 o
  -4  22   2       13.67       40.92     16.87 o
  -3  22   2        6.08      -20.09     20.09 o
  -2  22   2        5.47        8.51     23.04 o
  -1  22   2        3.53       11.93     16.62 o
   0  22   2        8.46        8.05     15.31 o
   1  22   2      146.62      174.17     19.78 o
   2  22   2       15.23       18.74     15.89 o
   3  22   2        3.01       -4.56     15.28 o
   4  22   2       22.24       34.82     17.21 o
   5  22   2        6.81       -3.86     16.99 o
   6  22   2        8.37        1.74     17.59 o
   7  22   2       26.46       38.24     23.51 o
  -7  23   2       10.62        0.41     18.30 o
  -6  23   2        0.00       20.58     16.41 o
  -5  23   2      120.39      119.38     21.82 o
  -4  23   2      242.87      277.51     31.53 o
  -3  23   2       69.58       57.42     23.98 o
  -2  23   2        2.94       51.81     24.51 o
  -1  23   2        0.74      -12.33     33.41 o
   0  23   2      112.21      106.67     18.36 o
   1  23   2        9.77      -12.02     15.69 o
   2  23   2       14.39       19.62     17.09 o
   3  23   2       32.93        7.06     19.49 o
   4  23   2        7.87        3.72     19.47 o
   5  23   2        0.40      -25.08     25.08 o
   6  23   2       50.69       42.31     20.14 o
  -5  24   2        7.45      -24.33     26.63 o
  -4  24   2       11.72       12.16     51.91 o
  -3  24   2        0.82       25.16     53.76 o
  -2  24   2       14.75       -3.48     23.84 o
  -1  24   2       63.70       89.85     26.43 o
   0  24   2       41.84       35.71     37.76 o
   1  24   2        9.96       25.88     24.51 o
   2  24   2        1.54       38.74     18.74 o
   3  24   2       20.73       -6.12     18.10 o
   4  24   2       25.09       22.90     25.76 o
  -3  25   2        5.64       -7.60     25.85 o
  -2  25   2        0.38       50.77     27.26 o
  -1  25   2        3.99       30.96     25.73 o
   0  25   2       30.44       39.07     26.59 o
   1  25   2        2.61      -24.47     24.47 o
   2  25   2       88.19      104.88     28.54 o
 -15   0   3      141.55      157.01     35.64 o
 -13   0   3        9.30       29.28     24.29 o
 -11   0   3       37.09       13.70     21.03 o
  -9   0   3     1234.45     1163.58     30.32 o
  -7   0   3       35.28       38.41      6.95 o
  -5   0   3     2838.07     2723.54     40.36 o
  -3   0   3        0.79       -0.69      4.21 o
  -1   0   3    12075.15    12936.03    146.49 o
   1   0   3    25624.57    26751.15    580.72 o
   3   0   3      714.51      731.72     19.77 o
   5   0   3     1561.94     1516.54     31.34 o
   7   0   3       29.44       32.18      8.06 o
   9   0   3       44.91       12.20     14.17 o
  11   0   3        1.05        9.73     14.91 o
  13   0   3        5.29       16.66     17.87 o
 -15   1   3        3.31      -14.23     14.23 o
 -14   1   3       12.60        4.71     11.36 o
 -13   1   3       43.76       37.11     19.77 o
 -12   1   3       61.45       58.97     19.56 o
 -11   1   3      864.99      822.19     27.17 o
 -10   1   3        4.82       -5.00      7.61 o
  -9   1   3      115.04       97.72      7.74 o
  -8   1   3      165.50      166.16      7.30 o
  -7   1   3      293.22      333.10      9.60 o
  -6   1   3       58.35       56.50      4.83 o
  -5   1   3     1336.98     1327.29     16.52 o
  -4   1   3    16082.99    16419.05    155.14 o
  -3   1   3    19895.94    20347.78    174.71 o
  -2   1   3      855.45      889.27      9.84 o
  -1   1   3     5727.39     5443.81     46.17 o
   0   1   3    18262.73    18476.11    170.03 o
   1   1   3    22875.94    23503.27    293.22 o
   2   1   3     5222.82     5012.25     70.40 o
   3   1   3      405.21      380.05     14.29 o
   4   1   3     1334.73     1282.66     18.41 o
   5   1   3      260.37      296.62      7.96 o
   6   1   3       35.04       27.45      6.09 o
   7   1   3       28.70       32.19      5.70 o
   8   1   3       88.89       93.18      7.73 o
   9   1   3       76.84       45.12      9.13 o
  10   1   3      147.08      119.80     19.48 o
  11   1   3       45.56       28.45     11.14 o
  12   1   3        1.93        0.29     14.02 o
  13   1   3        0.77      -10.80     11.86 o
  14   1   3        0.30      -12.89     12.89 o
 -15   2   3        0.07      -11.30     22.46 o
 -14   2   3       36.94       44.60     20.66 o
 -13   2   3       18.25       16.58     18.01 o
 -12   2   3      182.97      174.60     15.63 o
 -11   2   3       76.73       73.03     10.81 o
 -10   2   3        2.42       -6.93      6.93 o
  -9   2   3      196.27      212.05      9.03 o
  -8   2   3       85.15       89.67      6.96 o
  -7   2   3     1029.40     1039.56     17.66 o
  -6   2   3     5334.86     5337.48     63.45 o
  -5   2   3       71.08       61.91      4.22 o
  -4   2   3     3239.65     3210.74     32.68 o
  -3   2   3      304.35      358.74      6.37 o
  -2   2   3     1150.89     1222.64     12.59 o
  -1   2   3     5127.22     4827.33     39.64 o
   0   2   3    18034.98    18309.85    167.03 o
   1   2   3     5601.95     5524.73     60.08 o
   2   2   3       70.49       73.90      4.98 o
   3   2   3      603.62      611.94     13.64 o
   4   2   3       85.03      103.78      4.40 o
   5   2   3      113.42      136.75      6.38 o
   6   2   3      138.69      153.88      6.25 o
   7   2   3       99.78       91.87      6.32 o
   8   2   3        1.08       -6.34      6.34 o
   9   2   3      141.50      142.83     10.40 o
  10   2   3        1.36        1.64      9.84 o
  11   2   3      223.14      208.71     14.58 o
  12   2   3       86.99       84.62     13.02 o
  13   2   3       47.03       66.00     13.74 o
  14   2   3      107.89       88.73     17.85 o
 -15   3   3       14.03       12.11     20.91 o
 -14   3   3       68.38       79.51     20.91 o
 -13   3   3       28.94       27.19     15.68 o
 -12   3   3        0.31      -10.85     10.85 o
 -11   3   3        0.23       11.10      9.46 o
 -10   3   3      167.99      163.85      8.23 o
  -9   3   3       41.29       28.55      6.16 o
  -8   3   3      173.50      172.05      7.98 o
  -7   3   3     2984.76     3054.93     38.80 o
  -6   3   3     4070.49     4091.16     46.57 o
  -5   3   3    16440.86    16987.89    169.74 o
  -4   3   3     7888.76     8126.63     93.63 o
  -3   3   3       45.47       46.33      3.35 o
  -2   3   3     1618.22     1506.52     15.18 o
  -1   3   3    32925.48    33159.39    269.85 o
   0   3   3     1650.75     1695.65     14.92 o
   1   3   3     6872.73     7008.39     80.76 o
   2   3   3      906.27      796.85     11.57 o
   3   3   3     1709.40     1654.53     23.84 o
   4   3   3      901.39      984.96     14.63 o
   5   3   3     1379.95     1512.63     22.90 o
   6   3   3       37.20       43.35      5.07 o
   7   3   3       23.50       26.90      6.33 o
   8   3   3      139.96      138.77      8.50 o
   9   3   3       77.12       41.24     10.61 o
  10   3   3      485.98      459.51     18.30 o
  11   3   3      236.33      184.30     17.60 o
  12   3   3       27.41       46.65     12.18 o
  13   3   3       90.46      135.82     15.18 o
  14   3   3        0.33       -9.16     13.57 o
 -15   4   3      102.06      102.24     23.13 o
 -14   4   3       48.38       35.26     20.36 o
 -13   4   3        1.66       -2.89     19.45 o
 -12   4   3      190.99      172.23     15.40 o
 -11   4   3       92.11       73.55     20.40 o
 -10   4   3       45.59       42.85      6.60 o
  -9   4   3       60.52       75.81     10.37 o
  -8   4   3      958.62      935.01     15.25 o
  -7   4   3       34.22       59.87      5.08 o
  -6   4   3      262.41      224.52      6.16 o
  -5   4   3      128.52      165.16      5.44 o
  -4   4   3      273.13      251.79      6.52 o
  -3   4   3     2023.80     2046.92     23.30 o
  -2   4   3       74.43       66.50      3.10 o
  -1   4   3     1894.92     1835.88     17.18 o
   0   4   3    12852.68    12728.12     99.03 o
   1   4   3       63.68       66.51      2.98 o
   2   4   3      390.90      351.24      7.06 o
   3   4   3       34.09       44.96      3.20 o
   4   4   3      126.85      137.18      5.07 o
   5   4   3      199.62      247.19      7.39 o
   6   4   3      444.81      482.64      9.87 o
   7   4   3      850.50      858.89     14.59 o
   8   4   3       15.73       15.25      7.01 o
   9   4   3       30.36       45.78     11.26 o
  10   4   3       11.98        3.38      9.39 o
  11   4   3      220.52      216.45     14.79 o
  12   4   3      109.46      117.65     13.79 o
  13   4   3       68.46       75.60     19.32 o
  14   4   3       79.04      109.18     15.83 o
 -15   5   3       24.42       32.68     21.27 o
 -14   5   3        1.29      -17.17     17.17 o
 -13   5   3        8.34      -13.97     17.55 o
 -12   5   3       22.60       36.21     11.88 o
 -11   5   3       21.70       26.94      9.60 o
 -10   5   3       35.37       51.83      7.34 o
  -9   5   3      879.22      891.88     15.46 o
  -8   5   3     1222.61     1207.57     19.55 o
  -7   5   3     1098.52     1109.17     17.65 o
  -6   5   3      729.64      673.86     12.65 o
  -5   5   3     4344.54     4382.09     53.04 o
  -4   5   3     1173.12     1088.86     15.39 o
  -3   5   3        0.18        1.47      3.56 o
  -2   5   3      693.91      655.17      9.06 o
  -1   5   3     1749.21     1609.96     15.55 o
   0   5   3      742.23      691.29     10.17 o
   1   5   3     7060.42     6773.82     59.59 o
   2   5   3      623.11      618.76      8.78 o
   3   5   3       14.27       19.04      3.17 o
   4   5   3       33.08       39.93      4.05 o
   5   5   3      779.84      792.55     12.61 o
   6   5   3      314.40      313.14      9.34 o
   7   5   3      445.60      445.00     12.77 o
   8   5   3      390.56      418.74     11.07 o
   9   5   3        0.25      -10.08     10.08 o
  10   5   3       27.85       16.05     11.06 o
  11   5   3       15.08       30.80     10.89 o
  12   5   3       20.25       36.67     12.15 o
  13   5   3        0.34       -9.61     12.56 o
  14   5   3        0.32        0.55     13.76 o
 -15   6   3        2.87        1.72     37.79 o
 -14   6   3        5.14      -16.58     23.49 o
 -13   6   3        3.92       16.48     17.08 o
 -12   6   3        2.36       -6.14     15.81 o
 -11   6   3        2.12       -2.80      8.87 o
 -10   6   3       23.06       16.45      6.63 o
  -9   6   3      203.41      193.25      8.55 o
  -8   6   3        0.57       -5.55      5.55 o
  -7   6   3       30.96       16.57      5.02 o
  -6   6   3       24.46       20.89      5.69 o
  -5   6   3     1163.58     1144.07     18.98 o
  -4   6   3      208.13      229.78      6.68 o
  -3   6   3      205.41      183.50      7.24 o
  -2   6   3      329.13      356.37      7.65 o
  -1   6   3      400.37      435.63      7.77 o
   0   6   3     1656.93     1665.32     17.60 o
   1   6   3     7893.54     8034.35     73.84 o
   2   6   3     1921.65     1956.42     20.90 o
   3   6   3       27.11       24.05      3.94 o
   4   6   3      347.70      400.84     10.21 o
   5   6   3       10.88        8.89      5.33 o
   6   6   3      744.94      788.18     16.52 o
   7   6   3      104.15       96.74      7.62 o
   8   6   3        0.27       18.03     12.88 o
   9   6   3      110.29      109.34     13.17 o
  10   6   3      274.27      294.10     17.33 o
  11   6   3       27.29       29.16     13.01 o
  12   6   3        1.02        3.13     11.42 o
  13   6   3       37.77       37.12     13.88 o
  14   6   3       82.43      139.57     35.48 o
 -15   7   3        1.74       15.64     20.61 o
 -14   7   3       26.15       77.42     51.00 o
 -13   7   3       11.36       12.95     17.89 o
 -12   7   3       16.27        3.65     21.11 o
 -11   7   3      142.24      138.04     14.54 o
 -10   7   3       90.24       90.05      7.94 o
  -9   7   3      521.84      523.16     12.89 o
  -8   7   3       77.04       89.25      7.78 o
  -7   7   3       24.17       20.56      8.45 o
  -6   7   3      265.89      257.43      9.06 o
  -5   7   3     1946.93     1984.64     27.23 o
  -4   7   3      185.60      191.03      7.96 o
  -3   7   3     1000.28      958.00     15.72 o
  -2   7   3      320.63      319.17      7.63 o
  -1   7   3       99.82       85.16      5.16 o
   0   7   3      660.36      752.36     12.03 o
   1   7   3       21.75       22.53      2.66 o
   2   7   3      324.46      348.47      7.88 o
   3   7   3       73.76       88.18      4.58 o
   4   7   3      595.78      583.89     14.69 o
   5   7   3      926.93      905.70     20.74 o
   6   7   3       78.79       84.18      8.90 o
   7   7   3      385.76      392.25     15.77 o
   8   7   3     1003.68      943.60     28.13 o
   9   7   3      350.06      297.36     17.87 o
  10   7   3      445.32      445.04     20.87 o
  11   7   3       75.58      104.50     14.94 o
  12   7   3       95.80      149.56     27.26 o
  13   7   3       73.02      100.23     29.30 o
 -14   8   3        3.36       15.55     27.88 o
 -13   8   3       29.13       26.89     18.06 o
 -12   8   3        0.24       -4.46     16.26 o
 -11   8   3        0.23       -5.34     15.58 o
 -10   8   3       80.34      113.93     14.63 o
  -9   8   3     1227.27     1190.36     21.98 o
  -8   8   3      173.84      178.03      8.89 o
  -7   8   3        7.65       16.11      6.53 o
  -6   8   3      543.22      542.73     12.40 o
  -5   8   3      182.78      200.84      9.86 o
  -4   8   3      496.24      516.99     13.02 o
  -3   8   3     1577.99     1717.09     21.58 o
  -2   8   3     2749.78     2997.79     35.66 o
  -1   8   3     2823.87     2915.51     29.57 o
   0   8   3      632.65      639.25      9.35 o
   1   8   3       51.04       55.36      4.48 o
   2   8   3     2317.95     2504.23     26.52 o
   3   8   3      488.26      472.50     10.26 o
   4   8   3       16.01       14.84      6.01 o
   5   8   3       86.15      124.48     10.77 o
   6   8   3       27.96       22.17      8.14 o
   7   8   3      516.98      511.56     20.44 o
   8   8   3       72.54       80.88     15.23 o
   9   8   3      918.30      907.56     33.55 o
  10   8   3       24.23       13.69     14.51 o
  11   8   3      118.56      128.45     18.37 o
  12   8   3       25.14       21.22     16.56 o
  13   8   3        3.29        7.18     17.94 o
 -14   9   3       18.80       63.77     50.88 o
 -13   9   3        6.61        8.76     19.13 o
 -12   9   3        0.28      -14.72     16.34 o
 -11   9   3        0.03       -9.43     16.34 o
 -10   9   3       18.97       37.33     12.97 o
  -9   9   3      175.99      189.12     13.35 o
  -8   9   3     1798.89     1748.56     26.78 o
  -7   9   3      716.03      690.35     16.92 o
  -6   9   3      294.92      314.56      9.98 o
  -5   9   3      176.47      180.45      9.44 o
  -4   9   3      673.20      652.78     16.53 o
  -3   9   3      543.60      549.06     11.51 o
  -2   9   3     2527.92     2653.64     32.56 o
  -1   9   3      181.32      189.54      5.75 o
   0   9   3       59.32       47.11      4.16 o
   1   9   3       60.44       59.12      3.99 o
   2   9   3        4.50       -1.67      3.69 o
   3   9   3      473.37      504.38      8.82 o
   4   9   3       88.40       92.41      7.28 o
   5   9   3      164.12      160.42     13.61 o
   6   9   3      446.07      421.52     15.63 o
   7   9   3        0.83       11.63     10.64 o
   8   9   3      216.21      214.17     18.50 o
   9   9   3      150.94      138.74     31.21 o
  10   9   3        0.00        0.28     15.42 o
  11   9   3        7.41       11.35     16.64 o
  12   9   3       14.13        8.25     17.62 o
  13   9   3       10.47       21.95     25.69 o
 -14  10   3      151.69      167.36     36.40 o
 -13  10   3       58.34       64.93     30.83 o
 -12  10   3       43.65       30.40     18.08 o
 -11  10   3        9.53       16.54     30.00 o
 -10  10   3      117.69       86.25     14.93 o
  -9  10   3        3.14       -4.83      8.49 o
  -8  10   3      265.20      260.00     12.50 o
  -7  10   3       26.47       20.65      6.69 o
  -6  10   3      347.54      340.13     10.57 o
  -5  10   3      317.02      332.97      9.56 o
  -4  10   3      566.89      565.02     13.44 o
  -3  10   3      432.26      478.69     11.37 o
  -2  10   3      837.12      807.04     13.19 o
  -1  10   3      362.92      402.52      8.99 o
   0  10   3       28.34       60.23      4.59 o
   1  10   3     1543.35     1657.18     18.88 o
   2  10   3      152.70      156.65      6.40 o
   3  10   3     1085.87     1174.93     16.97 o
   4  10   3       10.49       -2.18      5.32 o
   5  10   3      497.58      488.99     18.15 o
   6  10   3      143.44      154.46     10.17 o
   7  10   3       73.07       63.91     10.63 o
   8  10   3      464.93      472.41     30.46 o
   9  10   3      329.35      299.06     21.68 o
  10  10   3       13.59       35.82     26.26 o
  11  10   3        2.85       10.24     16.95 o
  12  10   3       13.15       33.74     21.41 o
  13  10   3       12.46       34.02     25.35 o
 -14  11   3       25.57       23.39     21.32 o
 -13  11   3       31.36       30.48     19.63 o
 -12  11   3      135.08      148.91     22.07 o
 -11  11   3       11.20       12.99     29.74 o
 -10  11   3      511.87      483.65     31.69 o
  -9  11   3      727.77      745.25     24.38 o
  -8  11   3       69.43       71.15     10.55 o
  -7  11   3        7.37        8.80      6.70 o
  -6  11   3      228.66      225.18     10.27 o
  -5  11   3       17.47       19.38      5.82 o
  -4  11   3      863.51      861.49     17.32 o
  -3  11   3      170.01      167.50      9.55 o
  -2  11   3       63.91       67.52      6.55 o
  -1  11   3        5.22        4.29      2.94 o
   0  11   3       84.38      102.38      5.83 o
   1  11   3      172.74      207.28      7.59 o
   2  11   3      108.28      116.69      6.62 o
   3  11   3      187.06      197.10      7.14 o
   4  11   3       56.15       66.33      5.34 o
   5  11   3       23.98       27.10      8.43 o
   6  11   3      693.58      704.92     19.60 o
   7  11   3      900.85      877.70     24.15 o
   8  11   3        3.08        5.88     11.59 o
   9  11   3       19.96       14.56     12.45 o
  10  11   3        4.22       11.00     21.68 o
  11  11   3        4.43       -6.38     16.59 o
  12  11   3       33.90       -3.57     19.37 o
 -13  12   3       14.78       55.54     21.32 o
 -12  12   3      152.51      153.38     26.86 o
 -11  12   3        4.49        5.96     17.43 o
 -10  12   3      144.14      160.79     16.91 o
  -9  12   3     1027.02      998.01     41.93 o
  -8  12   3      320.53      333.87     14.50 o
  -7  12   3      753.64      725.25     19.40 o
  -6  12   3      243.64      258.39      8.96 o
  -5  12   3      135.57      147.25      8.79 o
  -4  12   3      496.28      484.78     13.79 o
  -3  12   3       60.95       65.80      7.33 o
  -2  12   3        9.45       18.33      6.26 o
  -1  12   3       37.03       26.68      4.68 o
   0  12   3       29.40       34.40      5.45 o
   1  12   3       16.95       22.64      5.37 o
   2  12   3      125.99      127.56      6.88 o
   3  12   3      481.71      469.59     11.30 o
   4  12   3       27.53       38.63      5.61 o
   5  12   3      156.96      161.04     12.15 o
   6  12   3        2.25       -3.25      9.71 o
   7  12   3      187.12      162.51     16.08 o
   8  12   3       19.71      -10.64     12.89 o
   9  12   3      253.43      250.79     18.03 o
  10  12   3       63.14       60.59     14.91 o
  11  12   3        2.87       43.81     19.08 o
  12  12   3       55.48       46.06     20.33 o
 -13  13   3       43.68       41.99     22.18 o
 -12  13   3       32.29       45.58     20.30 o
 -11  13   3       44.50       47.70     29.47 o
 -10  13   3      101.88       86.70     16.50 o
  -9  13   3        2.18       -6.01     17.40 o
  -8  13   3      208.92      200.54     17.12 o
  -7  13   3       15.44        9.20      6.94 o
  -6  13   3      259.31      310.72     14.47 o
  -5  13   3      218.92      209.55      9.66 o
  -4  13   3       83.42      115.96      9.19 o
  -3  13   3      188.25      193.89     10.86 o
  -2  13   3      100.50      120.71      8.26 o
  -1  13   3      118.53      131.94      7.40 o
   0  13   3        2.75       -3.91      6.34 o
   1  13   3        0.29        6.80      6.44 o
   2  13   3      596.91      574.84     13.25 o
   3  13   3      595.06      566.87     12.62 o
   4  13   3      766.87      730.47     15.12 o
   5  13   3       13.42       13.34     10.08 o
   6  13   3        0.04       19.55     11.62 o
   7  13   3        6.23        0.78     10.91 o
   8  13   3      243.27      242.91     16.29 o
   9  13   3      248.18      243.82     34.80 o
  10  13   3      557.22      606.70     27.10 o
  11  13   3      115.32      103.99     21.40 o
  12  13   3      100.89       78.63     21.88 o
 -13  14   3        3.96      -19.87     19.87 o
 -12  14   3       21.72       29.76     33.48 o
 -11  14   3       17.83       42.50     19.15 o
 -10  14   3      209.10      226.83     19.41 o
  -9  14   3        0.11       -5.32     14.27 o
  -8  14   3       12.42        6.94     13.34 o
  -7  14   3       60.46       34.94     10.89 o
  -6  14   3       22.38       26.46     10.89 o
  -5  14   3       34.46       36.98      9.88 o
  -4  14   3        2.63        0.17      9.00 o
  -3  14   3      317.39      318.34     12.07 o
  -2  14   3      275.00      261.88     12.24 o
  -1  14   3      374.48      367.94     11.73 o
   0  14   3      915.90      916.56     18.63 o
   1  14   3       41.37       37.57      7.27 o
   2  14   3       47.20       62.86      7.46 o
   3  14   3      302.81      312.57     12.82 o
   4  14   3        1.41       -4.89      7.46 o
   5  14   3      192.46      190.62     14.32 o
   6  14   3       20.23       24.37     10.34 o
   7  14   3        3.95       24.77     12.01 o
   8  14   3      113.83      137.77     18.10 o
   9  14   3       88.14       94.14     15.74 o
  10  14   3      114.21      144.28     21.46 o
  11  14   3        2.50      -18.34     18.34 o
 -12  15   3        0.81       15.28     20.54 o
 -11  15   3       72.99       46.11     20.08 o
 -10  15   3       10.83        3.57     16.50 o
  -9  15   3       86.06       64.27     16.08 o
  -8  15   3        1.82       11.59     13.87 o
  -7  15   3        0.07        7.47     15.60 o
  -6  15   3      201.55      205.59     19.35 o
  -5  15   3      703.82      633.07     16.14 o
  -4  15   3       92.67       90.61     10.32 o
  -3  15   3        0.07       -4.26      8.54 o
  -2  15   3       67.67       93.62     12.59 o
  -1  15   3      764.40      734.94     16.72 o
   0  15   3     1263.03     1186.63     24.32 o
   1  15   3     1231.96     1122.79     28.16 o
   2  15   3      863.86      829.48     16.94 o
   3  15   3        2.82        1.12      4.76 o
   4  15   3        2.07       -5.48     10.36 o
   5  15   3      164.95      144.17     13.05 o
   6  15   3      471.11      468.27     17.54 o
   7  15   3        6.38        0.42     13.54 o
   8  15   3      164.20      154.05     17.72 o
   9  15   3       43.60       54.72     18.88 o
  10  15   3        8.87       24.47     24.36 o
  11  15   3       19.44       22.59     20.17 o
 -12  16   3       21.51       12.07     39.42 o
 -11  16   3       78.39      108.11     23.95 o
 -10  16   3       86.34       74.25     20.15 o
  -9  16   3      239.31      256.32     20.66 o
  -8  16   3      285.47      287.98     20.70 o
  -7  16   3      697.69      672.96     28.38 o
  -6  16   3      215.94      225.74     15.11 o
  -5  16   3       50.72       39.26     10.98 o
  -4  16   3      178.83      172.44     13.88 o
  -3  16   3      329.07      312.25     12.01 o
  -2  16   3      198.62      194.63     10.56 o
  -1  16   3       61.79       65.92      9.87 o
   0  16   3      233.30      259.69     12.39 o
   1  16   3     1883.60     1846.90     35.17 o
   2  16   3      233.23      266.85     12.68 o
   3  16   3       13.41        7.40      9.26 o
   4  16   3       71.00       51.56     11.45 o
   5  16   3       67.36       53.00     12.71 o
   6  16   3        9.01       11.54     13.46 o
   7  16   3      300.19      275.17     22.09 o
   8  16   3        3.43      -10.04     25.08 o
   9  16   3      116.10      116.55     21.34 o
  10  16   3       10.56        3.57     19.40 o
  11  16   3       26.83        1.38     20.89 o
 -11  17   3       13.88       11.97     20.91 o
 -10  17   3        6.35       17.57     19.13 o
  -9  17   3        0.13        9.48     15.13 o
  -8  17   3        2.24      -10.59     13.87 o
  -7  17   3        0.32        1.87     13.87 o
  -6  17   3      455.59      464.44     23.99 o
  -5  17   3      157.67      133.50     13.12 o
  -4  17   3        0.99       10.90     10.62 o
  -3  17   3        2.05        3.36      9.52 o
  -2  17   3     1128.71     1019.82     27.86 o
  -1  17   3       24.64       20.17     10.69 o
   0  17   3      810.41      750.26     25.43 o
   1  17   3        0.85       -9.17     11.69 o
   2  17   3       33.47       25.86     14.98 o
   3  17   3      100.78      105.23     12.15 o
   4  17   3       10.60       16.85     11.80 o
   5  17   3        2.04      -11.58     11.58 o
   6  17   3       21.96       59.13     17.92 o
   7  17   3        0.04        7.57     17.45 o
   8  17   3       65.07       72.36     20.08 o
   9  17   3        0.54       17.13     19.09 o
  10  17   3       59.26       62.04     28.45 o
 -11  18   3       15.51       34.02     28.11 o
 -10  18   3       12.27       14.67     20.35 o
  -9  18   3       33.37       52.37     16.94 o
  -8  18   3       31.05       25.62     15.11 o
  -7  18   3        0.55       15.47     15.11 o
  -6  18   3       26.35       31.17     14.98 o
  -5  18   3       26.32       17.25     11.84 o
  -4  18   3        4.82       -2.62     11.10 o
  -3  18   3      104.02      147.70     12.63 o
  -2  18   3      124.84      135.92     26.84 o
  -1  18   3      506.78      508.53     19.71 o
   0  18   3      190.52      192.69     14.52 o
   1  18   3       24.76        7.97     15.06 o
   2  18   3        2.18       -9.25     13.14 o
   3  18   3       35.29       22.16     13.04 o
   4  18   3       34.30       32.95     13.38 o
   5  18   3       49.67       50.90     15.40 o
   6  18   3        2.80       -9.52     15.58 o
   7  18   3       97.55       89.23     20.36 o
   8  18   3        0.34      -15.16     18.39 o
   9  18   3       12.86       14.95     20.19 o
  10  18   3        8.78       -4.62     21.08 o
 -10  19   3       13.67        6.15     25.73 o
  -9  19   3        2.64       19.09     20.02 o
  -8  19   3        0.23      -15.07     15.07 o
  -7  19   3       66.27       57.55     17.04 o
  -6  19   3       27.41       29.34     15.28 o
  -5  19   3       16.58       43.99     18.06 o
  -4  19   3       41.26       59.87     11.83 o
  -3  19   3       10.51        9.26     10.72 o
  -2  19   3      333.04      351.64     18.28 o
  -1  19   3      136.61      127.91     13.70 o
   0  19   3       21.01       -1.72     13.60 o
   1  19   3     1302.90     1220.82     44.28 o
   2  19   3      123.69      105.15     18.13 o
   3  19   3       31.67       37.48     23.39 o
   4  19   3      144.22      123.08     15.24 o
   5  19   3      130.56      112.23     17.08 o
   6  19   3        0.08        2.26     17.89 o
   7  19   3       29.28       18.84     18.83 o
   8  19   3       15.23       20.59     20.30 o
   9  19   3       16.78       39.41     22.37 o
 -10  20   3       76.13      111.88     25.69 o
  -9  20   3       78.29       76.87     33.97 o
  -8  20   3        0.06      -10.70     16.42 o
  -7  20   3        0.04      -15.16     15.16 o
  -6  20   3       35.50       28.10     16.09 o
  -5  20   3       12.23       18.71     13.46 o
  -4  20   3      245.98      256.57     18.70 o
  -3  20   3       10.92        6.29     11.70 o
  -2  20   3        1.62        8.43     11.79 o
  -1  20   3       20.61       13.87     15.11 o
   0  20   3      347.08      359.62     22.43 o
   1  20   3        0.00        8.59     14.63 o
   2  20   3      353.31      306.72     31.77 o
   3  20   3        0.13       18.35     15.46 o
   4  20   3        1.91       -2.36     13.38 o
   5  20   3       19.24       10.27     14.99 o
   6  20   3       41.82       34.94     19.84 o
   7  20   3        6.41       33.04     21.12 o
   8  20   3        0.07        3.15     22.47 o
  -9  21   3        5.86        8.92     21.34 o
  -8  21   3        2.25       15.97     17.58 o
  -7  21   3        0.69       -7.33     15.42 o
  -6  21   3       23.37       16.91     16.07 o
  -5  21   3        0.91       -6.75     13.27 o
  -4  21   3      155.34      155.94     16.76 o
  -3  21   3        5.98       29.68     15.63 o
  -2  21   3       22.22       41.60     16.26 o
  -1  21   3        2.42       -6.96     15.11 o
   0  21   3        9.28        4.17     15.50 o
   1  21   3      110.26      147.88     25.55 o
   2  21   3        6.21       -2.99     14.95 o
   3  21   3       13.86       11.98     15.41 o
   4  21   3       65.99       50.45     22.96 o
   5  21   3        5.72       22.98     16.94 o
   6  21   3        1.65        8.14     17.29 o
   7  21   3        0.65      -19.54     21.94 o
  -8  22   3       79.64       71.69     23.98 o
  -7  22   3        9.17       18.93     21.72 o
  -6  22   3       56.73       64.59     21.45 o
  -5  22   3        5.65       -5.19     18.35 o
  -4  22   3        1.85       21.10     22.78 o
  -3  22   3        1.24      -13.03     21.27 o
  -2  22   3        3.59        7.24     15.59 o
  -1  22   3       25.07       10.05     16.70 o
   0  22   3        0.44       16.64     15.64 o
   1  22   3        1.75       11.18     15.54 o
   2  22   3        0.00       -4.72     15.68 o
   3  22   3        0.31      -13.95     15.32 o
   4  22   3       25.44        6.67     19.59 o
   5  22   3        8.09        8.98     29.55 o
   6  22   3       44.18        9.96     19.38 o
  -7  23   3        0.42      -19.84     19.84 o
  -6  23   3        2.90        1.33     20.18 o
  -5  23   3       26.77       58.52     21.29 o
  -4  23   3       54.92       52.33     25.34 o
  -3  23   3        2.89       -9.09     22.79 o
  -2  23   3       55.40       93.19     30.53 o
  -1  23   3       42.59       53.20     17.75 o
   0  23   3        7.31       -1.57     16.04 o
   1  23   3        5.41        7.28     19.60 o
   2  23   3       17.88        8.88     16.96 o
   3  23   3       66.32       41.72     21.93 o
   4  23   3       26.99       35.81     22.11 o
   5  23   3       25.92       25.38     22.48 o
  -5  24   3       17.67       12.52     25.85 o
  -4  24   3       43.39       16.21     25.76 o
  -3  24   3       96.42      143.55     28.93 o
  -2  24   3       79.52      121.35     28.54 o
  -1  24   3       84.03       88.22     26.95 o
   0  24   3        0.46      -10.24     22.87 o
   1  24   3        7.41       27.76     18.21 o
   2  24   3       12.10       -7.57     17.94 o
   3  24   3       15.58       18.97     28.87 o
   4  24   3       20.62       49.57     24.22 o
  -3  25   3        1.56       49.14     27.54 o
  -2  25   3       28.48       46.55     27.48 o
  -1  25   3       48.63       46.71     27.14 o
   0  25   3        6.19      -13.95     25.33 o
   1  25   3       50.47       67.62     27.34 o
   2  25   3       80.26      120.02     27.05 o
 -14   0   4      111.37      121.53     31.33 o
 -12   0   4        0.03       -9.63     18.80 o
 -10   0   4      682.55      672.90     24.98 o
  -8   0   4      890.76      937.89     22.80 o
  -6   0   4     2753.85     2670.14     45.32 o
  -4   0   4     6966.75     7126.95    109.32 o
  -2   0   4     5938.52     5863.11     73.22 o
   0   0   4     2031.83     2107.82     30.82 o
   2   0   4     2654.95     2562.43     80.34 o
   4   0   4      869.19      826.03     18.15 o
   6   0   4       66.64       86.51      8.69 o
   8   0   4       40.59       47.94      9.60 o
  10   0   4       55.49       23.02     13.70 o
  12   0   4        0.10        0.75     15.96 o
  14   0   4      243.27      276.47     28.35 o
 -15   1   4        3.54       17.46     19.60 o
 -14   1   4        9.05       -1.11     13.23 o
 -13   1   4       12.02       -3.56     12.44 o
 -12   1   4        4.23       -1.02      9.71 o
 -11   1   4      121.49      113.47      9.44 o
 -10   1   4       75.81       79.21     10.87 o
  -9   1   4       64.63       78.03      8.44 o
  -8   1   4       45.90       46.52      6.64 o
  -7   1   4     1391.11     1355.26     19.27 o
  -6   1   4     5368.60     5599.85     62.35 o
  -5   1   4      266.24      288.25      7.52 o
  -4   1   4      580.84      582.11     10.09 o
  -3   1   4      470.63      444.30      7.00 o
  -2   1   4     1979.24     1944.38     18.02 o
  -1   1   4      202.82      221.86      4.15 o
   0   1   4     6014.61     6057.29     53.89 o
   1   1   4      165.10      172.74      6.76 o
   2   1   4     2821.15     3024.96     44.02 o
   3   1   4     1131.45     1101.78     20.17 o
   4   1   4        0.05       -2.51      4.55 o
   5   1   4      255.75      264.91      7.62 o
   6   1   4       79.93       78.55      5.97 o
   7   1   4        7.45        6.66      5.52 o
   8   1   4        0.11       -6.63      6.63 o
   9   1   4       79.46       47.19     10.39 o
  10   1   4       19.45        4.65      9.83 o
  11   1   4      171.24      183.25     14.43 o
  12   1   4        7.86      -10.00     11.54 o
  13   1   4        0.81      -13.80     13.80 o
  14   1   4        8.06       29.54     14.57 o
 -15   2   4       24.90       27.51     20.70 o
 -14   2   4       67.12       42.17     18.94 o
 -13   2   4       56.95       79.90     14.03 o
 -12   2   4       13.35        6.51      8.59 o
 -11   2   4       56.46       54.91      8.63 o
 -10   2   4      186.17      203.42     11.04 o
  -9   2   4     2395.35     2238.24     31.55 o
  -8   2   4     1710.94     1674.63     24.89 o
  -7   2   4      270.49      317.72      9.84 o
  -6   2   4     2722.60     2919.50     34.75 o
  -5   2   4     1153.36     1176.90     17.66 o
  -4   2   4     1255.25     1208.66     17.18 o
  -3   2   4     2287.29     2233.96     23.57 o
  -2   2   4      167.53      125.97      3.59 o
  -1   2   4     1973.96     2038.89     18.64 o
   0   2   4     2864.59     2828.79     25.12 o
   1   2   4    37737.43    39058.33    447.53 o
   2   2   4      618.16      588.17     11.87 o
   3   2   4       30.48       35.00      5.27 o
   4   2   4       91.99       84.47      6.54 o
   5   2   4      427.27      450.13      9.75 o
   6   2   4      157.28      163.66      9.08 o
   7   2   4       18.27       23.72      6.20 o
   8   2   4       37.21       42.93      7.39 o
   9   2   4       41.67       31.98      9.42 o
  10   2   4       32.05       25.88     16.57 o
  11   2   4       37.48       31.05     11.31 o
  12   2   4      201.00      196.26     15.15 o
  13   2   4      148.82      129.10     15.45 o
  14   2   4       46.53       55.69     15.31 o
 -15   3   4        2.63      -18.67     18.67 o
 -14   3   4        1.29       -3.15     17.48 o
 -13   3   4       64.09       54.53     13.54 o
 -12   3   4       26.51        8.02      8.87 o
 -11   3   4        0.01       10.91      7.85 o
 -10   3   4      202.01      207.31     14.53 o
  -9   3   4      736.78      720.74     15.71 o
  -8   3   4     1342.43     1255.93     20.42 o
  -7   3   4     3710.56     3470.47     43.76 o
  -6   3   4     3603.45     3617.73     42.05 o
  -5   3   4      295.12      324.56      8.15 o
  -4   3   4     1175.97     1292.77     18.58 o
  -3   3   4     1333.70     1333.92     16.51 o
  -2   3   4     9013.79     9120.14     74.24 o
  -1   3   4      219.00      229.74      4.57 o
   0   3   4     2091.93     2011.93     19.03 o
   1   3   4     3716.19     3765.84     41.89 o
   2   3   4      167.21      196.10      4.86 o
   3   3   4       54.33       62.91      6.47 o
   4   3   4        0.17       -0.87      6.22 o
   5   3   4       48.68       37.70      4.71 o
   6   3   4     3314.63     3301.44     44.91 o
   7   3   4     1116.71     1102.59     18.31 o
   8   3   4      456.13      473.29     13.48 o
   9   3   4       28.53       16.51      9.45 o
  10   3   4        0.53       -5.14      9.70 o
  11   3   4       35.01       11.33     11.08 o
  12   3   4        7.59        5.41     11.88 o
  13   3   4       19.94       12.10     12.81 o
  14   3   4       14.76       18.20     17.03 o
 -15   4   4       74.49       91.21     23.38 o
 -14   4   4        2.55        7.44     18.80 o
 -13   4   4        0.82        9.18     17.06 o
 -12   4   4      310.76      295.35     21.47 o
 -11   4   4     1160.79     1102.62     21.86 o
 -10   4   4        4.05       -0.72      6.58 o
  -9   4   4        5.79        3.61      5.94 o
  -8   4   4     2156.76     2100.53     27.35 o
  -7   4   4       43.14       38.35      5.90 o
  -6   4   4       62.92       48.32      6.12 o
  -5   4   4     2019.52     1933.77     28.22 o
  -4   4   4     4823.88     4859.82     62.56 o
  -3   4   4       61.82       62.89      4.46 o
  -2   4   4      628.12      645.12      8.75 o
  -1   4   4      206.85      195.71      5.90 o
   0   4   4     6329.22     6274.98     53.48 o
   1   4   4        8.98       12.92      2.88 o
   2   4   4     1082.03     1066.47     19.30 o
   3   4   4      916.32      936.08     16.22 o
   4   4   4      552.72      570.02     10.79 o
   5   4   4      176.98      208.82      8.38 o
   6   4   4      337.50      389.47     11.54 o
   7   4   4     2647.60     2676.22     37.57 o
   8   4   4       19.81       12.59      7.19 o
   9   4   4       15.23       -2.06      9.24 o
  10   4   4        6.52       12.49     10.14 o
  11   4   4        7.74       12.36     10.94 o
  12   4   4       47.26       36.59     12.27 o
  13   4   4        7.38      -12.71     12.71 o
 -15   5   4       39.35       57.32     33.14 o
 -14   5   4        0.00        4.24     18.49 o
 -13   5   4        0.01       -0.60     17.30 o
 -12   5   4        0.78      -10.49     10.53 o
 -11   5   4        1.43       -7.30      7.30 o
 -10   5   4      782.82      755.38     16.16 o
  -9   5   4        2.57       -6.55      6.55 o
  -8   5   4       49.58       66.99      7.33 o
  -7   5   4       56.87       77.24      6.18 o
  -6   5   4     1189.92     1215.90     20.50 o
  -5   5   4     2209.52     2298.31     32.80 o
  -4   5   4     2881.03     2953.93     34.93 o
  -3   5   4       24.00       21.16      4.33 o
  -2   5   4      239.89      202.99      4.75 o
  -1   5   4      910.78      964.80     11.44 o
   0   5   4       96.29       96.69      2.94 o
   1   5   4     1028.99      921.24     11.14 o
   2   5   4     7018.18     7244.28     90.16 o
   3   5   4      635.03      684.17     11.28 o
   4   5   4      802.33      819.66     12.50 o
   5   5   4        0.87       -3.82      3.82 o
   6   5   4       65.72       57.32      5.00 o
   7   5   4       56.72       60.42      6.80 o
   8   5   4      209.63      212.64     21.11 o
   9   5   4        1.40       -7.16     10.24 o
  10   5   4       11.86       11.46     16.94 o
  11   5   4       16.79       -2.43     11.20 o
  12   5   4      117.46      112.99     14.39 o
  13   5   4       48.65       42.42     13.98 o
 -15   6   4       14.28       21.80     20.98 o
 -14   6   4       10.24       30.44     20.69 o
 -13   6   4        3.68        1.27     16.90 o
 -12   6   4       53.55       21.72     17.16 o
 -11   6   4      411.30      398.38     17.03 o
 -10   6   4     2044.97     1912.53     28.46 o
  -9   6   4      464.50      446.60     16.51 o
  -8   6   4       70.92       68.59      7.03 o
  -7   6   4       98.07       77.21     11.80 o
  -6   6   4      921.21      884.31     16.95 o
  -5   6   4      231.13      282.84      8.52 o
  -4   6   4     1462.40     1566.76     24.38 o
  -3   6   4     1307.99     1287.51     18.91 o
  -2   6   4     3934.96     3888.21     39.74 o
  -1   6   4        2.02       -0.26      2.96 o
   0   6   4      351.54      371.15      6.16 o
   1   6   4     2011.92     2039.64     21.79 o
   2   6   4      912.46      982.05     12.59 o
   3   6   4       32.63       15.61      5.43 o
   4   6   4       66.56       72.40      6.47 o
   5   6   4        0.54        2.81      4.24 o
   6   6   4      202.73      200.30      7.60 o
   7   6   4       42.83       43.92      5.55 o
   8   6   4      158.83      150.02     13.51 o
   9   6   4       65.90       46.03     11.67 o
  10   6   4        8.67        6.77     11.47 o
  11   6   4        1.09        1.54     12.66 o
  12   6   4        0.76        0.64     12.24 o
  13   6   4        0.00       -3.08     13.48 o
 -15   7   4        1.01      -19.71     19.71 o
 -14   7   4        7.92       44.95     20.38 o
 -13   7   4       37.31       21.33     17.90 o
 -12   7   4        9.56        5.12     16.63 o
 -11   7   4       54.68       35.77     14.46 o
 -10   7   4       91.39       78.46      7.17 o
  -9   7   4      599.61      585.63     15.93 o
  -8   7   4       10.96        3.16      7.28 o
  -7   7   4      115.69      110.14      8.19 o
  -6   7   4      459.32      460.43     11.72 o
  -5   7   4       95.13       77.35      6.02 o
  -4   7   4     3172.61     3345.86     45.97 o
  -3   7   4     2407.64     2390.91     34.03 o
  -2   7   4      758.52      730.19     11.43 o
  -1   7   4     2208.54     2157.09     23.56 o
   0   7   4     1007.98     1047.68     12.62 o
   1   7   4       27.52       33.45      3.35 o
   2   7   4     1726.18     1879.62     21.75 o
   3   7   4      888.58      948.31     14.15 o
   4   7   4      307.76      351.60      9.87 o
   5   7   4      324.80      313.65      9.45 o
   6   7   4      166.86      158.55     14.46 o
   7   7   4       48.10       64.64      7.93 o
   8   7   4        0.20       -1.50     10.60 o
   9   7   4      975.22      952.21     28.73 o
  10   7   4      173.40      196.14     16.26 o
  11   7   4      140.63      161.99     14.53 o
  12   7   4        0.67        5.52     12.30 o
  13   7   4        1.19      -18.05     18.05 o
 -15   8   4        1.05        7.19     20.78 o
 -14   8   4       10.74        5.43     22.59 o
 -13   8   4        0.90      -15.24     16.47 o
 -12   8   4       73.67       51.98     18.19 o
 -11   8   4       41.52       13.14     13.09 o
 -10   8   4      624.31      592.01     15.52 o
  -9   8   4      591.01      580.64     15.71 o
  -8   8   4      415.92      390.77     15.13 o
  -7   8   4      175.79      169.86      8.60 o
  -6   8   4      167.68      173.09      8.07 o
  -5   8   4       12.51       15.78      5.63 o
  -4   8   4     4461.18     4584.83     61.24 o
  -3   8   4     1014.06     1065.39     16.44 o
  -2   8   4     1353.37     1430.66     18.58 o
  -1   8   4     1332.16     1341.08     16.50 o
   0   8   4     1312.98     1255.01     15.55 o
   1   8   4      790.25      832.90     11.74 o
   2   8   4      407.16      515.33      8.91 o
   3   8   4      458.14      503.27      9.89 o
   4   8   4      202.67      179.45      7.81 o
   5   8   4      225.51      217.89     12.19 o
   6   8   4       13.83       16.10      6.73 o
   7   8   4      489.08      477.23     24.22 o
   8   8   4        0.86      -11.58     12.54 o
   9   8   4        2.33      -10.92     21.56 o
  10   8   4      155.49      131.04     21.34 o
  11   8   4        3.46      -14.38     14.38 o
  12   8   4        2.47      -13.74     13.74 o
  13   8   4       28.43       22.42     29.10 o
 -14   9   4       82.18       52.46     21.67 o
 -13   9   4        1.25        8.84     17.97 o
 -12   9   4        2.93       15.47     17.38 o
 -11   9   4       23.88       32.08     14.08 o
 -10   9   4       12.26        4.41     11.10 o
  -9   9   4       56.09       56.97      8.08 o
  -8   9   4       70.94       72.99      8.01 o
  -7   9   4      686.14      638.19     14.92 o
  -6   9   4      149.20      163.22      8.35 o
  -5   9   4     1317.35     1392.36     28.29 o
  -4   9   4      455.06      509.72     12.83 o
  -3   9   4      843.53      830.59     17.17 o
  -2   9   4       14.20       13.02      4.66 o
  -1   9   4       64.93       78.54      4.54 o
   0   9   4     1382.88     1440.10     16.71 o
   1   9   4      458.55      505.33     10.29 o
   2   9   4       75.00       93.17      4.78 o
   3   9   4      684.46      692.96     11.75 o
   4   9   4        5.95       -4.55      5.17 o
   5   9   4      126.21      130.02      8.61 o
   6   9   4       51.96       36.37      8.46 o
   7   9   4       11.40        9.93     13.46 o
   8   9   4        2.74      -12.44     12.44 o
   9   9   4       73.77       94.49     28.34 o
  10   9   4       17.55       -4.02     15.01 o
  11   9   4        0.01        3.90     19.98 o
  12   9   4      104.80      111.91     20.57 o
  13   9   4       12.38        5.65     16.42 o
 -14  10   4       38.76       61.80     22.38 o
 -13  10   4       55.39       17.53     25.23 o
 -12  10   4       67.96       62.74     19.35 o
 -11  10   4       50.01       45.38     15.04 o
 -10  10   4       22.71       34.68     13.82 o
  -9  10   4      881.59      893.42     23.91 o
  -8  10   4       22.28       27.50      7.53 o
  -7  10   4      226.72      230.50      9.91 o
  -6  10   4      309.64      305.34     10.74 o
  -5  10   4        0.88       -7.08      7.08 o
  -4  10   4       37.87       43.76      7.04 o
  -3  10   4       27.48       35.16      5.89 o
  -2  10   4        0.32       -4.87      4.87 o
  -1  10   4      177.99      192.86      8.51 o
   0  10   4      785.27      819.25     11.80 o
   1  10   4       11.61       18.45      3.21 o
   2  10   4      189.88      196.34      6.37 o
   3  10   4      597.78      619.43     11.74 o
   4  10   4      156.85      182.20      7.67 o
   5  10   4      212.02      215.13      9.92 o
   6  10   4      118.28      120.77     11.15 o
   7  10   4       18.03       13.18     11.28 o
   8  10   4      133.92      118.73     16.49 o
   9  10   4        2.81       12.97     14.65 o
  10  10   4       38.87       25.85     18.92 o
  11  10   4       29.46       53.80     17.90 o
  12  10   4       94.90      128.54     28.34 o
 -14  11   4       11.72       10.14     20.87 o
 -13  11   4        6.01       19.01     34.88 o
 -12  11   4       13.37       28.13     18.34 o
 -11  11   4       31.46       12.48     14.52 o
 -10  11   4      157.35      145.78     16.59 o
  -9  11   4      538.89      554.44     16.06 o
  -8  11   4       42.20       38.19      7.52 o
  -7  11   4       23.63       15.68      7.73 o
  -6  11   4       16.50       30.22      7.95 o
  -5  11   4       33.30       37.37      7.76 o
  -4  11   4       89.49       99.27      8.35 o
  -3  11   4       80.27      100.94      7.25 o
  -2  11   4       69.44       78.86      7.26 o
  -1  11   4      454.38      483.37     10.20 o
   0  11   4      130.07      114.20      5.68 o
   1  11   4       22.28       22.79      5.59 o
   2  11   4      513.66      516.25     10.46 o
   3  11   4      146.48      164.21      5.98 o
   4  11   4       62.31       58.16      8.39 o
   5  11   4       27.75       19.32      8.39 o
   6  11   4      224.59      220.11     12.38 o
   7  11   4      779.69      752.04     25.11 o
   8  11   4      146.71      154.78     14.83 o
   9  11   4       93.43       94.03     14.22 o
  10  11   4       13.97       12.21     33.86 o
  11  11   4       20.19       10.00     16.55 o
  12  11   4        4.81       18.26     18.70 o
 -14  12   4       52.83       36.96     22.70 o
 -13  12   4       63.82       64.78     21.40 o
 -12  12   4       45.22       32.67     19.01 o
 -11  12   4      129.82      141.01     38.40 o
 -10  12   4      887.72      861.03     37.40 o
  -9  12   4      147.37      172.08     16.97 o
  -8  12   4        1.08       -0.88      6.47 o
  -7  12   4       67.34       65.53      9.44 o
  -6  12   4     1086.43     1090.37     19.83 o
  -5  12   4       62.10       45.75      7.24 o
  -4  12   4      556.41      543.48     14.62 o
  -3  12   4        5.98        7.98      6.85 o
  -2  12   4        0.00       -1.13      4.40 o
  -1  12   4       22.58       29.44      5.91 o
   0  12   4        3.81       11.26      5.24 o
   1  12   4       35.13       34.32      7.14 o
   2  12   4      589.39      621.81     11.55 o
   3  12   4       87.75       85.39      6.21 o
   4  12   4      261.88      255.46      9.72 o
   5  12   4       21.31        6.33      9.63 o
   6  12   4       69.95       82.71     10.52 o
   7  12   4       39.76       31.81     11.45 o
   8  12   4      591.22      542.76     21.32 o
   9  12   4      109.82      128.58     15.22 o
  10  12   4      268.84      270.50     19.47 o
  11  12   4       92.57       94.96     16.54 o
  12  12   4        0.10       13.86     19.30 o
 -13  13   4        0.71       39.91     21.32 o
 -12  13   4       49.18       23.03     23.34 o
 -11  13   4       51.60       84.57     20.08 o
 -10  13   4      159.70      152.26     17.99 o
  -9  13   4      180.19      171.97     21.70 o
  -8  13   4       27.15       26.86      7.77 o
  -7  13   4      459.23      427.89     12.33 o
  -6  13   4      401.96      359.66     13.24 o
  -5  13   4      104.64      110.03     10.70 o
  -4  13   4       30.34       26.49      8.43 o
  -3  13   4        4.36       -6.97      6.97 o
  -2  13   4      126.18      128.22      7.88 o
  -1  13   4      245.32      253.29     12.77 o
   0  13   4      810.89      807.81     15.86 o
   1  13   4      418.03      406.62     11.06 o
   2  13   4      189.54      195.31     10.24 o
   3  13   4       44.05       41.70      6.33 o
   4  13   4       27.19       26.74      9.44 o
   5  13   4      194.12      200.34     12.94 o
   6  13   4      430.74      469.33     18.69 o
   7  13   4      341.27      360.65     17.22 o
   8  13   4      137.63      133.98     17.72 o
   9  13   4      320.22      294.14     19.72 o
  10  13   4        2.64       30.32     19.90 o
  11  13   4        0.13      -17.08     17.08 o
 -13  14   4       34.39       46.41     22.15 o
 -12  14   4      291.94      322.84     28.73 o
 -11  14   4       38.32       38.03     18.99 o
 -10  14   4       32.59       39.49     14.64 o
  -9  14   4        7.20        2.40     14.03 o
  -8  14   4        7.20        5.36     16.11 o
  -7  14   4      343.26      359.33     13.70 o
  -6  14   4      326.20      325.39     12.88 o
  -5  14   4        1.72        4.42      8.57 o
  -4  14   4      406.73      427.52     14.11 o
  -3  14   4       14.81       13.81      7.83 o
  -2  14   4       51.50       48.47      7.58 o
  -1  14   4     1471.88     1420.94     22.76 o
   0  14   4      283.63      299.77     10.81 o
   1  14   4       29.76       23.61      8.42 o
   2  14   4        4.09       -0.34      5.33 o
   3  14   4       92.17      107.60     13.81 o
   4  14   4        4.17        4.70      7.04 o
   5  14   4      474.11      471.93     26.23 o
   6  14   4      125.88      138.84     15.40 o
   7  14   4       29.00       51.70     12.62 o
   8  14   4      120.13      153.01     34.81 o
   9  14   4        2.96        9.10     13.67 o
  10  14   4       52.43       39.69     19.11 o
  11  14   4       18.73       32.86     19.76 o
 -12  15   4       92.61       77.44     22.85 o
 -11  15   4       43.50       43.78     19.83 o
 -10  15   4        0.16        0.30     14.09 o
  -9  15   4       42.04       36.57     15.35 o
  -8  15   4        1.11       12.59     13.85 o
  -7  15   4       30.62       47.12      8.70 o
  -6  15   4       72.43       73.41     11.83 o
  -5  15   4        0.24       -8.44     10.06 o
  -4  15   4        4.30       -8.43      8.43 o
  -3  15   4       38.86       61.08      9.09 o
  -2  15   4     1290.55     1213.90     20.37 o
  -1  15   4       34.38       28.45      7.44 o
   0  15   4     2129.14     2055.51     32.11 o
   1  15   4      421.56      449.75     18.56 o
   2  15   4        0.41        2.35      7.13 o
   3  15   4      128.53      134.17      9.11 o
   4  15   4      327.65      322.73     15.19 o
   5  15   4        0.10       -9.87      9.87 o
   6  15   4       46.84       62.59     12.98 o
   7  15   4      165.55      136.01     16.67 o
   8  15   4       19.80       33.82     15.94 o
   9  15   4      136.19      143.69     27.77 o
  10  15   4      206.57      206.48     24.60 o
  11  15   4       13.90       10.94     20.55 o
 -12  16   4       13.39        6.00     21.35 o
 -11  16   4        7.48       14.16     19.34 o
 -10  16   4       66.08       49.92     16.05 o
  -9  16   4       10.60       40.76     15.09 o
  -8  16   4        1.38      -11.74     12.78 o
  -7  16   4       18.07       31.75     11.35 o
  -6  16   4       43.32       21.99     20.60 o
  -5  16   4       20.94        3.93     10.44 o
  -4  16   4      103.13       80.35     12.38 o
  -3  16   4        0.05       -1.53      8.19 o
  -2  16   4      239.75      245.93     14.43 o
  -1  16   4     1153.58     1048.94     24.82 o
   0  16   4        0.28       -8.00      8.00 o
   1  16   4        9.08       -0.70      8.14 o
   2  16   4       26.07       21.38     10.76 o
   3  16   4       13.11       -3.86      9.09 o
   4  16   4       28.32       19.36     10.60 o
   5  16   4        1.29       12.83     13.24 o
   6  16   4       30.32       18.81     14.35 o
   7  16   4        0.00        3.52     14.05 o
   8  16   4       18.13       23.20     18.22 o
   9  16   4      217.65      258.70     25.49 o
  10  16   4        3.21        4.12     19.81 o
 -11  17   4        0.88        4.13     19.62 o
 -10  17   4        2.98      -18.09     18.09 o
  -9  17   4        0.10       -4.72     14.34 o
  -8  17   4        9.97        3.98     26.42 o
  -7  17   4       22.37       15.62     14.12 o
  -6  17   4      194.97      209.54     15.27 o
  -5  17   4        1.88       -3.09     10.66 o
  -4  17   4      452.38      440.57     18.73 o
  -3  17   4      122.92      102.21     11.39 o
  -2  17   4       64.23      100.53     12.56 o
  -1  17   4      724.94      677.61     22.57 o
   0  17   4      192.01      143.27     12.59 o
   1  17   4      152.80      171.78     15.07 o
   2  17   4       25.24       25.71     12.36 o
   3  17   4        0.87       -7.63     10.20 o
   4  17   4       11.73       23.53     10.81 o
   5  17   4       40.28       56.08     17.56 o
   6  17   4        3.06        9.70     19.12 o
   7  17   4       16.95       22.04     17.84 o
   8  17   4       15.46       10.61     18.80 o
   9  17   4       38.99       24.31     19.81 o
  10  17   4       31.00        3.11     33.52 o
 -11  18   4        2.25       -3.72     21.12 o
 -10  18   4       24.82        9.84     26.03 o
  -9  18   4       82.29      108.13     32.85 o
  -8  18   4        0.23      -10.05     15.15 o
  -7  18   4        2.02       13.14     14.84 o
  -6  18   4        1.02       -2.25     13.68 o
  -5  18   4       42.75       45.32     13.39 o
  -4  18   4      132.68      103.79     12.27 o
  -3  18   4       15.92       -1.83     10.06 o
  -2  18   4      559.75      532.42     20.63 o
  -1  18   4        0.44        7.32     10.44 o
   0  18   4       75.00       83.98     15.79 o
   1  18   4       32.31       33.17     14.40 o
   2  18   4      125.23      117.34     21.50 o
   3  18   4       14.06       22.26     17.71 o
   4  18   4       14.38       13.12     13.72 o
   5  18   4        5.10        5.90     17.23 o
   6  18   4       13.44       -8.21     17.09 o
   7  18   4        0.88      -16.47     16.47 o
   8  18   4        0.88       12.36     18.90 o
   9  18   4       14.31       14.74     20.69 o
 -10  19   4       10.00       34.68     21.87 o
  -9  19   4       29.31       41.55     19.14 o
  -8  19   4       14.91       -2.00     15.49 o
  -7  19   4       11.80       21.37     15.41 o
  -6  19   4       58.33       50.57     14.93 o
  -5  19   4       19.65       17.04     12.38 o
  -4  19   4      193.18      192.11     14.05 o
  -3  19   4       24.39       37.83     11.03 o
  -2  19   4      111.97       86.70     13.03 o
  -1  19   4        9.92       16.19     14.93 o
   0  19   4      637.67      554.00     26.04 o
   1  19   4        0.56      -12.42     15.87 o
   2  19   4       84.85       80.72     18.54 o
   3  19   4       22.70       19.90     15.14 o
   4  19   4      113.41      111.39     17.33 o
   5  19   4        1.34        8.31     30.94 o
   6  19   4       37.73       18.27     19.05 o
   7  19   4        0.04      -19.10     19.10 o
   8  19   4        0.16       -2.03     39.23 o
 -10  20   4      104.47      138.25     26.31 o
  -9  20   4        8.49        8.40     17.73 o
  -8  20   4        2.09        9.91     16.20 o
  -7  20   4       13.50       -0.86     15.95 o
  -6  20   4        2.26        1.14     14.89 o
  -5  20   4        1.66       -0.79     12.99 o
  -4  20   4        0.66       -4.47     10.67 o
  -3  20   4      118.86      135.63     18.54 o
  -2  20   4       66.78       54.74     16.28 o
  -1  20   4      333.47      347.13     22.94 o
   0  20   4        0.02        5.13     14.43 o
   1  20   4      175.82      128.10     18.25 o
   2  20   4       67.31       61.93     15.88 o
   3  20   4       85.08       71.92     17.54 o
   4  20   4        5.20      -14.63     17.46 o
   5  20   4       22.39       16.89     15.70 o
   6  20   4        6.85       -5.62     16.36 o
   7  20   4       24.02       17.45     21.49 o
   8  20   4        5.95        2.50     30.15 o
  -9  21   4       34.46       37.00     22.09 o
  -8  21   4        1.56        3.20     17.49 o
  -7  21   4      117.37      111.78     22.00 o
  -6  21   4        0.16       26.08     16.05 o
  -5  21   4        2.35        1.21     17.32 o
  -4  21   4       11.14      -16.10     16.10 o
  -3  21   4       95.57      138.60     18.65 o
  -2  21   4       12.66        2.17     15.69 o
  -1  21   4      223.13      190.79     19.74 o
   0  21   4        0.05        0.89     15.69 o
   1  21   4        0.26      -14.57     14.57 o
   2  21   4        1.33        2.52     15.66 o
   3  21   4       45.31       60.46     17.00 o
   4  21   4       64.26       50.39     20.58 o
   5  21   4       32.61       35.34     17.23 o
   6  21   4        7.36       19.60     17.84 o
   7  21   4       30.27       54.48     21.49 o
  -8  22   4        0.03       13.00     43.62 o
  -7  22   4       15.94        5.58     25.31 o
  -6  22   4        0.20      -17.47     17.56 o
  -5  22   4       48.60       82.25     19.79 o
  -4  22   4        5.30      -22.03     32.27 o
  -3  22   4       15.18       22.37     21.86 o
  -2  22   4       11.85       -4.19     15.95 o
  -1  22   4        5.61      -15.22     15.22 o
   0  22   4        0.51        8.82     16.02 o
   1  22   4       21.75       41.95     16.96 o
   2  22   4        3.43       20.48     23.26 o
   3  22   4        1.83        8.49     20.10 o
   4  22   4        8.65       17.15     20.86 o
   5  22   4        0.31       -1.72     21.56 o
   6  22   4       40.63       41.76     19.61 o
  -7  23   4        4.62       -2.34     19.86 o
  -6  23   4        9.40       29.15     20.95 o
  -5  23   4        4.36       -2.43     19.10 o
  -4  23   4        4.06      -22.74     22.74 o
  -3  23   4       31.41        0.00     23.88 o
  -2  23   4        4.67      -24.40     24.40 o
  -1  23   4       16.05        3.03     16.62 o
   0  23   4       14.18       22.98     17.72 o
   1  23   4        2.41      -16.67     16.67 o
   2  23   4       17.72       18.16     31.55 o
   3  23   4       10.51       49.42     33.10 o
   4  23   4        0.96      -14.12     31.89 o
   5  23   4        9.45        8.59     22.85 o
  -5  24   4        0.03      -16.12     24.95 o
  -4  24   4      145.26      205.21     31.18 o
  -3  24   4        2.96      -24.45     30.91 o
  -2  24   4      129.87      152.03     53.69 o
  -1  24   4       19.77       44.19     25.32 o
   0  24   4       15.52       28.37     19.28 o
   1  24   4        0.79       17.62     18.06 o
   2  24   4        7.19      -13.73     21.22 o
   3  24   4       11.01       21.77     26.60 o
  -3  25   4      154.01      175.73     31.57 o
  -2  25   4       28.61       27.20     26.67 o
  -1  25   4       10.87       28.63     26.23 o
   0  25   4       61.14      109.91     29.59 o
   1  25   4        5.36       42.18     31.74 o
 -15   0   5       51.26       50.39     29.43 o
 -13   0   5       34.35       37.69     24.74 o
 -11   0   5       11.01       -8.30     12.79 o
  -9   0   5     1046.50     1085.36     30.19 o
  -7   0   5     1874.25     1994.41     37.04 o
  -5   0   5      523.20      598.03     15.48 o
  -3   0   5     1107.09     1027.06     18.20 o
  -1   0   5        0.73       -1.50      2.17 o
   1   0   5      890.30      849.09     26.43 o
   3   0   5     3267.58     3114.80    109.02 o
   5   0   5      273.30      298.97     15.96 o
   7   0   5       51.59       58.63     10.35 o
   9   0   5       72.91       65.11     14.62 o
  11   0   5        0.01        3.91     14.97 o
  13   0   5      340.86      333.91     28.21 o
 -15   1   5       67.45       62.02     30.34 o
 -14   1   5        5.73      -20.24     42.60 o
 -13   1   5      151.71      148.99     13.60 o
 -12   1   5        1.42       -6.49     10.35 o
 -11   1   5      123.81      113.23      9.77 o
 -10   1   5      895.61      821.03     19.55 o
  -9   1   5      221.76      228.81     13.74 o
  -8   1   5      121.19      136.86      8.11 o
  -7   1   5     2330.52     2317.68     31.46 o
  -6   1   5      586.65      593.40     12.20 o
  -5   1   5      355.72      401.53      9.23 o
  -4   1   5      120.91      131.70      5.26 o
  -3   1   5        1.27        2.78      3.12 o
  -2   1   5      804.51      762.45      9.57 o
  -1   1   5     1219.22     1192.80     11.37 o
   0   1   5     5193.75     5018.95     47.11 o
   1   1   5      207.04      212.19      6.34 o
   2   1   5      190.99      177.46      6.83 o
   3   1   5      681.96      720.58     14.73 o
   4   1   5     3036.65     2941.81     48.78 o
   5   1   5      361.90      323.87      8.13 o
   6   1   5       87.09       95.70      6.31 o
   7   1   5      485.82      495.34     12.93 o
   8   1   5        0.03        4.02      8.38 o
   9   1   5        0.95       -1.07      9.00 o
  10   1   5      107.11      115.70     12.25 o
  11   1   5      180.79      169.60     14.24 o
  12   1   5        5.64       -0.71     11.52 o
  13   1   5       61.86       56.92     14.38 o
 -15   2   5        9.12       10.46     28.30 o
 -14   2   5       12.34       21.15     17.94 o
 -13   2   5       16.61       12.91      9.28 o
 -12   2   5        4.54        3.42     10.07 o
 -11   2   5      132.11      107.46      9.85 o
 -10   2   5     3691.50     3625.75     51.99 o
  -9   2   5     1718.84     1713.43     28.57 o
  -8   2   5        0.23        1.36      6.17 o
  -7   2   5      178.97      167.76      7.88 o
  -6   2   5       19.67       16.62      4.92 o
  -5   2   5      360.23      378.93      8.93 o
  -4   2   5      308.32      311.57      7.76 o
  -3   2   5      142.72      137.45      4.23 o
  -2   2   5     3999.45     4069.70     38.68 o
  -1   2   5      913.64      911.02      8.84 o
   0   2   5     3643.02     3497.53     31.89 o
   1   2   5    10966.72    11148.68    129.42 o
   2   2   5     3208.28     3162.44     51.29 o
   3   2   5     6135.56     6155.74     96.43 o
   4   2   5      764.73      741.92     16.94 o
   5   2   5      177.03      174.56      6.33 o
   6   2   5        5.28        1.94      5.77 o
   7   2   5       24.70       28.61      6.87 o
   8   2   5      594.37      612.38     15.46 o
   9   2   5        2.21        4.76     10.53 o
  10   2   5        2.21       -9.82      9.82 o
  11   2   5       58.93       39.80     11.99 o
  12   2   5      304.32      312.62     17.51 o
  13   2   5       53.84       47.30     14.17 o
 -15   3   5        5.39       26.30     20.76 o
 -14   3   5        0.71      -12.90     17.48 o
 -13   3   5        0.84      -11.18     15.33 o
 -12   3   5        0.86       -1.41      8.64 o
 -11   3   5       74.13       51.34      8.74 o
 -10   3   5     3079.14     3003.93     44.52 o
  -9   3   5      963.59      909.65     18.01 o
  -8   3   5       54.18       44.91      7.06 o
  -7   3   5      880.23      941.13     16.79 o
  -6   3   5     1572.50     1595.07     23.07 o
  -5   3   5     1004.24     1084.70     17.21 o
  -4   3   5       35.12       44.57      4.03 o
  -3   3   5      906.71      920.89     11.36 o
  -2   3   5     2597.70     2512.57     25.01 o
  -1   3   5      599.15      658.93      7.44 o
   0   3   5       39.54       37.12      2.88 o
   1   3   5       92.73       74.48      4.16 o
   2   3   5      114.25      122.81      7.40 o
   3   3   5     3290.00     3324.66     54.85 o
   4   3   5     2730.67     2792.38     47.49 o
   5   3   5      358.13      360.70     10.24 o
   6   3   5      112.50      108.62     10.34 o
   7   3   5      253.26      254.52      9.60 o
   8   3   5      460.30      471.58     15.07 o
   9   3   5      103.33      110.37     11.22 o
  10   3   5       19.83       21.78     12.93 o
  11   3   5        2.42        7.83     11.07 o
  12   3   5       31.55        5.40     19.48 o
  13   3   5       97.24      100.29     14.93 o
 -15   4   5        5.26       46.46     21.53 o
 -14   4   5       10.63       -1.23     18.44 o
 -13   4   5        4.10       -8.55     13.51 o
 -12   4   5       55.54       38.38      9.15 o
 -11   4   5      618.33      588.77     17.19 o
 -10   4   5      468.10      440.79     15.19 o
  -9   4   5      249.63      231.35     10.03 o
  -8   4   5      113.80      118.02      8.07 o
  -7   4   5        2.10        9.09      6.53 o
  -6   4   5      361.57      346.93     10.52 o
  -5   4   5     2192.21     2324.39     30.85 o
  -4   4   5     1169.73     1274.39     17.70 o
  -3   4   5      810.72      769.77     13.03 o
  -2   4   5     1706.21     1714.53     19.17 o
  -1   4   5      458.97      482.48      6.89 o
   0   4   5      993.78     1010.73     11.58 o
   1   4   5      312.03      278.82      5.57 o
   2   4   5        8.77       12.38      4.99 o
   3   4   5       49.87       90.32      8.93 o
   4   4   5     1625.90     1583.47     26.56 o
   5   4   5     1113.44     1238.77     19.58 o
   6   4   5        1.53        6.51      5.64 o
   7   4   5      515.75      500.07     13.40 o
   8   4   5      163.33      167.51     12.27 o
   9   4   5      108.24      115.67     15.04 o
  10   4   5       47.43       51.89     11.54 o
  11   4   5       49.17       22.56     11.34 o
  12   4   5       43.93       35.76     12.72 o
  13   4   5        1.04       14.01     13.40 o
 -15   5   5       70.15       67.26     22.52 o
 -14   5   5        0.65        1.76     17.92 o
 -13   5   5       27.84       37.87     26.14 o
 -12   5   5      166.45      198.42     15.63 o
 -11   5   5      231.73      255.16     10.19 o
 -10   5   5      277.89      312.24     15.54 o
  -9   5   5      372.93      369.81     11.20 o
  -8   5   5      277.92      291.51     10.84 o
  -7   5   5        0.47        9.02      6.63 o
  -6   5   5      353.98      335.84     10.57 o
  -5   5   5      232.01      292.39      8.69 o
  -4   5   5      954.00      978.11     14.99 o
  -3   5   5        0.60        2.74      3.97 o
  -2   5   5     1162.33     1085.17     12.35 o
  -1   5   5       89.06       70.98      3.68 o
   0   5   5      123.39      127.42      4.08 o
   1   5   5     6827.10     6903.26     70.63 o
   2   5   5      396.87      381.00      7.54 o
   3   5   5     3159.27     3272.47     52.12 o
   4   5   5     1273.00     1212.20     19.35 o
   5   5   5       99.60      101.87      7.37 o
   6   5   5       47.52       52.22      6.18 o
   7   5   5      188.72      198.23      8.64 o
   8   5   5        2.42        1.56     14.20 o
   9   5   5       60.44       58.00     10.48 o
  10   5   5      218.49      179.81     14.29 o
  11   5   5        0.33      -10.60     10.80 o
  12   5   5        0.24        8.63     12.10 o
  13   5   5       42.16       53.01     26.89 o
 -15   6   5        0.18       13.54     21.00 o
 -14   6   5        4.66        6.23     18.02 o
 -13   6   5      150.56      120.27     20.84 o
 -12   6   5        8.88        7.08     13.35 o
 -11   6   5       46.46       34.95      9.37 o
 -10   6   5     1964.72     1950.34     29.06 o
  -9   6   5       31.24       25.58      6.33 o
  -8   6   5      113.54      134.19     11.33 o
  -7   6   5      178.99      201.16      9.30 o
  -6   6   5      371.97      350.93     10.17 o
  -5   6   5        0.18       -4.80      4.80 o
  -4   6   5       74.56       62.54      6.35 o
  -3   6   5       30.37       35.25      3.74 o
  -2   6   5       76.00       77.78      4.02 o
  -1   6   5     3641.77     3729.95     36.36 o
   0   6   5     2147.83     2279.80     24.09 o
   1   6   5    11564.88    11884.56    120.08 o
   2   6   5     4447.55     4643.88     55.08 o
   3   6   5       47.45       41.93      4.14 o
   4   6   5       24.52       31.57      4.39 o
   5   6   5      502.03      499.71     10.62 o
   6   6   5      450.59      467.78     14.47 o
   7   6   5      146.41      135.27      7.16 o
   8   6   5     2378.33     2330.59     42.63 o
   9   6   5      143.06      162.75     12.77 o
  10   6   5      137.79      121.28     12.80 o
  11   6   5       11.65        5.40     11.32 o
  12   6   5        0.96       13.25     12.26 o
  13   6   5       50.44       52.26     14.72 o
 -15   7   5      105.39      108.17     24.30 o
 -14   7   5        9.28       23.12     19.66 o
 -13   7   5        2.75      -15.54     17.28 o
 -12   7   5        0.10      -13.25     13.25 o
 -11   7   5       20.96        0.25      8.97 o
 -10   7   5      512.90      473.75     14.61 o
  -9   7   5     1849.01     1796.72     35.37 o
  -8   7   5      643.77      568.19     15.46 o
  -7   7   5       28.02       29.95      7.04 o
  -6   7   5       25.64       26.96      6.45 o
  -5   7   5      146.73      166.47      7.61 o
  -4   7   5      243.75      269.58      9.40 o
  -3   7   5     1110.50     1204.73     15.43 o
  -2   7   5      784.11      789.13     11.02 o
  -1   7   5      945.30      992.98     13.97 o
   0   7   5       62.23       69.63      3.86 o
   1   7   5     3856.57     4234.92     42.65 o
   2   7   5     1319.34     1336.41     15.84 o
   3   7   5      285.21      292.62      9.44 o
   4   7   5       95.46       96.91      5.81 o
   5   7   5       69.06       81.98      6.01 o
   6   7   5       48.63       38.96      7.20 o
   7   7   5      344.89      371.00     16.32 o
   8   7   5       20.95       23.82     11.08 o
   9   7   5        4.12       22.69     11.74 o
  10   7   5      128.65      127.84     13.21 o
  11   7   5       45.33       40.95     13.36 o
  12   7   5       33.69        6.43     13.67 o
  13   7   5        7.37      -13.59     13.59 o
 -15   8   5        5.15        4.50     21.11 o
 -14   8   5        0.02      -18.45     18.45 o
 -13   8   5       31.10       55.86     31.93 o
 -12   8   5       13.37        3.33     14.08 o
 -11   8   5      137.72      157.35     18.59 o
 -10   8   5       12.68       24.85      8.07 o
  -9   8   5      652.42      616.73     18.69 o
  -8   8   5       90.91       85.27      8.94 o
  -7   8   5       75.63       63.06      7.52 o
  -6   8   5      292.03      321.32     10.46 o
  -5   8   5      964.06      991.55     24.96 o
  -4   8   5      180.97      181.60      8.59 o
  -3   8   5       42.73       41.63      4.72 o
  -2   8   5       67.09       63.46      4.88 o
  -1   8   5        1.73        5.98      3.81 o
   0   8   5      708.90      751.85     10.39 o
   1   8   5        2.67        0.04      3.87 o
   2   8   5      384.65      411.20      8.24 o
   3   8   5       10.02       10.04      4.98 o
   4   8   5      107.24      117.05      6.39 o
   5   8   5        5.78        5.41      5.63 o
   6   8   5      298.47      302.36     11.62 o
   7   8   5        5.16        7.27     11.94 o
   8   8   5       36.01       26.67     16.08 o
   9   8   5      132.67      137.09     16.70 o
  10   8   5       25.74       24.26     13.39 o
  11   8   5       34.86       29.70     19.43 o
  12   8   5        0.20       -0.09     14.59 o
 -14   9   5        2.39        3.28     19.96 o
 -13   9   5       11.33       -7.16     17.56 o
 -12   9   5      284.62      311.13     26.23 o
 -11   9   5       47.24       57.85     12.94 o
 -10   9   5        3.46       -7.38      7.38 o
  -9   9   5        8.11       20.93      7.53 o
  -8   9   5        1.32        3.25      7.53 o
  -7   9   5       63.91       72.11      8.11 o
  -6   9   5       35.74       37.47      7.24 o
  -5   9   5      709.17      749.21     17.19 o
  -4   9   5       36.47       33.79      6.68 o
  -3   9   5      255.50      257.99      8.49 o
  -2   9   5       62.98       56.89      5.31 o
  -1   9   5      881.04      873.75     12.22 o
   0   9   5        1.17        5.48      3.67 o
   1   9   5        2.80        7.71      3.78 o
   2   9   5      560.39      542.41     10.79 o
   3   9   5       42.65       32.98      5.86 o
   4   9   5        0.95       -5.56      5.56 o
   5   9   5       29.46       11.27      4.82 o
   6   9   5      318.15      317.14     15.95 o
   7   9   5       96.17       90.26     14.23 o
   8   9   5       45.11       62.62     14.46 o
   9   9   5        0.52       18.54     14.64 o
  10   9   5       16.17       27.46     16.08 o
  11   9   5      162.03      153.85     17.45 o
  12   9   5       39.87       31.48     16.21 o
 -14  10   5       27.06        8.03     20.52 o
 -13  10   5        0.26       -9.60     28.07 o
 -12  10   5        8.95       26.83     17.26 o
 -11  10   5      151.46      147.77     15.47 o
 -10  10   5       95.47       77.25     13.55 o
  -9  10   5       39.82       51.80      8.19 o
  -8  10   5       51.34       44.73      8.12 o
  -7  10   5        0.56        1.87      7.41 o
  -6  10   5       38.29       40.31      7.42 o
  -5  10   5      337.32      306.42     12.88 o
  -4  10   5      164.95      162.86      8.82 o
  -3  10   5       84.21       78.56      7.68 o
  -2  10   5       33.48       40.42      5.86 o
  -1  10   5       98.07       94.17      5.30 o
   0  10   5     1563.28     1526.76     26.83 o
   1  10   5      870.54      906.07     13.71 o
   2  10   5      509.45      554.23     11.68 o
   3  10   5      110.12      118.00      6.53 o
   4  10   5      101.44       96.56      8.47 o
   5  10   5      681.59      704.25     13.95 o
   6  10   5       72.25       52.37     10.82 o
   7  10   5       98.22      112.94     12.43 o
   8  10   5      479.54      443.72     38.67 o
   9  10   5        3.07        0.83     14.58 o
  10  10   5       85.80       90.44     17.48 o
  11  10   5        7.68       -6.66     16.45 o
  12  10   5       45.64       32.71     17.09 o
 -14  11   5       74.74      112.57     24.26 o
 -13  11   5       11.22       10.38     19.07 o
 -12  11   5        1.09      -16.53     16.53 o
 -11  11   5       18.74       -4.30     14.22 o
 -10  11   5        4.56       -2.85     11.68 o
  -9  11   5      488.62      485.98     14.60 o
  -8  11   5       40.06       37.18      7.86 o
  -7  11   5      328.54      295.18     11.50 o
  -6  11   5       50.69       35.71      7.97 o
  -5  11   5       98.82      120.20      9.14 o
  -4  11   5      202.76      212.22     10.10 o
  -3  11   5      331.17      293.61     10.45 o
  -2  11   5      281.03      241.62      8.84 o
  -1  11   5      739.73      743.32     12.80 o
   0  11   5        6.02        6.42      4.84 o
   1  11   5      146.56      133.60      6.44 o
   2  11   5      202.57      225.36      7.85 o
   3  11   5      189.88      186.34      7.57 o
   4  11   5        9.90        5.92      6.73 o
   5  11   5      758.88      789.71     20.20 o
   6  11   5       32.81       47.62     10.96 o
   7  11   5      438.98      394.00     19.79 o
   8  11   5       66.72       84.63     13.39 o
   9  11   5      323.81      366.43     19.37 o
  10  11   5        4.32      -10.05     14.97 o
  11  11   5       10.64       25.62     17.01 o
  12  11   5        2.15        0.35     16.42 o
 -14  12   5       19.88       30.54     21.89 o
 -13  12   5      114.62      125.63     23.01 o
 -12  12   5       12.53        0.82     19.52 o
 -11  12   5      137.57      129.06     17.62 o
 -10  12   5       42.20       26.22     14.08 o
  -9  12   5      143.40      170.46     11.10 o
  -8  12   5        4.20        8.47      7.40 o
  -7  12   5        0.65       -3.42      9.21 o
  -6  12   5        0.57        2.35      8.87 o
  -5  12   5       34.46       30.51      8.53 o
  -4  12   5      335.49      377.05     12.71 o
  -3  12   5      119.63      130.51      9.01 o
  -2  12   5      171.41      192.06     13.30 o
  -1  12   5      150.75      139.46      8.17 o
   0  12   5       10.61        7.32      5.90 o
   1  12   5      191.38      189.32      8.17 o
   2  12   5      333.74      362.40      8.78 o
   3  12   5      127.50       99.34      7.26 o
   4  12   5       93.08       88.51      8.96 o
   5  12   5      149.20      169.99     11.78 o
   6  12   5      431.61      464.12     18.39 o
   7  12   5      378.96      380.52     16.93 o
   8  12   5      108.63      127.78     13.76 o
   9  12   5      196.97      202.90     15.73 o
  10  12   5       90.24       92.98     15.06 o
  11  12   5       27.52       44.11     16.24 o
 -13  13   5       26.23      -19.26     19.26 o
 -12  13   5       39.48       54.30     20.59 o
 -11  13   5       21.86       26.85     15.17 o
 -10  13   5      137.24      130.63     17.34 o
  -9  13   5      246.18      263.70     16.80 o
  -8  13   5        0.55        6.55      8.26 o
  -7  13   5      171.39      204.40     10.83 o
  -6  13   5      227.36      230.10     11.80 o
  -5  13   5      106.15      105.36     11.34 o
  -4  13   5      103.57      106.53      9.02 o
  -3  13   5       80.19       87.17      8.29 o
  -2  13   5      144.64      115.04      7.64 o
  -1  13   5       47.05       52.24      7.95 o
   0  13   5      807.31      762.51     23.04 o
   1  13   5      245.52      246.41      8.76 o
   2  13   5        2.37        2.26      5.45 o
   3  13   5       61.87       51.77      7.58 o
   4  13   5       17.81       13.14     13.72 o
   5  13   5      211.90      205.78     12.44 o
   6  13   5       65.91       89.26     12.51 o
   7  13   5      459.51      461.88     19.07 o
   8  13   5      148.96      204.77     29.42 o
   9  13   5        5.52       16.82     14.05 o
  10  13   5       61.05       88.14     16.27 o
  11  13   5        2.62        0.36     19.14 o
 -13  14   5       26.34        5.07     20.95 o
 -12  14   5       42.58       50.36     47.48 o
 -11  14   5       38.93       34.14     28.79 o
 -10  14   5       42.82       30.66     15.76 o
  -9  14   5       32.66       25.98     18.24 o
  -8  14   5      173.63      192.12     10.86 o
  -7  14   5       82.47       81.94      9.31 o
  -6  14   5     1093.95     1102.06     25.67 o
  -5  14   5      271.53      284.72     15.28 o
  -4  14   5      154.21      172.51     10.26 o
  -3  14   5     1138.16     1126.64     20.50 o
  -2  14   5      362.58      340.15     11.40 o
  -1  14   5      431.66      383.29     12.76 o
   0  14   5       83.96       82.11      8.42 o
   1  14   5      180.26      155.35     10.10 o
   2  14   5        0.39       -0.56      7.50 o
   3  14   5        9.37        7.12      9.27 o
   4  14   5       72.83       82.33     11.03 o
   5  14   5      278.95      279.14     20.85 o
   6  14   5        9.91        7.11     11.53 o
   7  14   5        6.23       -4.91     11.71 o
   8  14   5       93.34      103.20     15.65 o
   9  14   5      130.88      129.11     16.56 o
  10  14   5       11.90       31.56     19.11 o
  11  14   5        9.35       30.76     38.10 o
 -12  15   5       56.64       16.00     21.07 o
 -11  15   5       17.28       29.04     19.70 o
 -10  15   5       38.33       51.03     16.09 o
  -9  15   5      249.08      270.46     20.33 o
  -8  15   5       24.04       22.06     12.01 o
  -7  15   5      251.47      263.30     12.21 o
  -6  15   5        0.04       -9.30      9.30 o
  -5  15   5       20.35        8.23      9.68 o
  -4  15   5      336.11      355.60     13.10 o
  -3  15   5      572.36      621.29     15.96 o
  -2  15   5      193.49      199.26     13.78 o
  -1  15   5       59.85       44.05      8.85 o
   0  15   5      510.41      503.20     13.82 o
   1  15   5        8.11       -4.32      9.08 o
   2  15   5       93.36      100.34     14.56 o
   3  15   5        1.15       -3.42      9.18 o
   4  15   5       26.56       40.77     12.80 o
   5  15   5       47.54       53.25     12.54 o
   6  15   5       29.83       24.49     12.38 o
   7  15   5       37.54       42.59     17.27 o
   8  15   5       18.35       34.46     14.40 o
   9  15   5       39.34       36.69     16.37 o
  10  15   5        3.48      -19.47     22.02 o
 -12  16   5        0.02       17.48     21.38 o
 -11  16   5       59.97       66.81     33.94 o
 -10  16   5       31.07       37.72     16.41 o
  -9  16   5       13.76       12.01     14.23 o
  -8  16   5        8.56       12.77     14.18 o
  -7  16   5      193.92      173.65     11.90 o
  -6  16   5      177.29      154.93     13.24 o
  -5  16   5       27.59        8.25     10.16 o
  -4  16   5      473.25      434.43     16.35 o
  -3  16   5        1.68       -0.95      8.92 o
  -2  16   5      814.56      753.03     18.37 o
  -1  16   5       13.79       17.73      8.19 o
   0  16   5      129.99      126.35      9.79 o
   1  16   5      278.78      279.10     14.67 o
   2  16   5      182.91      169.54     13.08 o
   3  16   5        0.01       -8.93      8.93 o
   4  16   5        4.39        1.74      9.30 o
   5  16   5       70.32       83.34     15.36 o
   6  16   5       77.31       70.93     15.45 o
   7  16   5      144.44      149.05     17.52 o
   8  16   5       73.68      108.24     17.54 o
   9  16   5        3.46        2.97     19.04 o
  10  16   5        5.06       15.36     19.96 o
 -11  17   5       19.19       39.81     21.73 o
 -10  17   5        9.96       17.48     16.64 o
  -9  17   5        0.17      -14.16     14.16 o
  -8  17   5       55.86       79.02     16.61 o
  -7  17   5        1.24      -13.71     13.71 o
  -6  17   5      327.38      324.43     17.87 o
  -5  17   5      429.70      444.71     19.51 o
  -4  17   5       25.88        4.34     10.87 o
  -3  17   5      107.55      121.37     11.99 o
  -2  17   5       13.36        9.34     13.39 o
  -1  17   5      456.44      419.09     18.18 o
   0  17   5       74.20       71.88     13.86 o
   1  17   5        1.91       15.46     12.87 o
   2  17   5        2.96       -6.47     11.75 o
   3  17   5       31.53       48.24     13.29 o
   4  17   5       34.38        6.23     14.19 o
   5  17   5       76.33       80.17     17.72 o
   6  17   5      237.80      236.04     20.81 o
   7  17   5       12.78       11.44     17.89 o
   8  17   5        6.58        2.73     18.70 o
   9  17   5      111.33      146.14     23.83 o
 -11  18   5       66.41       55.70     22.39 o
 -10  18   5       31.00       49.89     20.08 o
  -9  18   5        1.49       -8.22     15.45 o
  -8  18   5       10.20       -0.67     14.71 o
  -7  18   5       29.72       44.89     16.35 o
  -6  18   5      244.28      195.25     17.62 o
  -5  18   5      169.99      209.11     18.87 o
  -4  18   5      609.20      580.45     22.06 o
  -3  18   5     1364.75     1288.95     29.68 o
  -2  18   5       29.10       -0.14     13.59 o
  -1  18   5       81.84       45.04     14.75 o
   0  18   5        5.38       15.06     13.98 o
   1  18   5        1.33       -2.18     13.20 o
   2  18   5        0.60        1.95     13.90 o
   3  18   5       11.25        8.62     14.40 o
   4  18   5        4.64        4.15     14.67 o
   5  18   5        0.83       -3.28     13.50 o
   6  18   5       17.19       29.65     18.38 o
   7  18   5        8.48      -14.57     17.89 o
   8  18   5        0.03        6.85     19.79 o
   9  18   5       25.14       43.13     32.42 o
 -10  19   5        1.05      -16.12     30.95 o
  -9  19   5       74.47       55.41     17.91 o
  -8  19   5        4.47      -10.24     15.19 o
  -7  19   5       67.07       93.66     20.06 o
  -6  19   5       31.01       15.15     14.72 o
  -5  19   5      445.71      452.85     20.66 o
  -4  19   5      110.50      113.41     12.69 o
  -3  19   5      156.01      196.52     16.19 o
  -2  19   5       27.22       20.88     15.07 o
  -1  19   5       61.52       45.25     18.30 o
   0  19   5        3.67       -1.65     14.40 o
   1  19   5      283.17      294.46     21.44 o
   2  19   5       75.18       69.61     16.55 o
   3  19   5        0.31       -1.32     14.30 o
   4  19   5        8.33       36.43     18.81 o
   5  19   5        6.99        1.58     16.48 o
   6  19   5       64.83       48.03     20.38 o
   7  19   5        1.58       -0.72     19.87 o
   8  19   5       16.14       28.71     21.53 o
  -9  20   5        0.21        1.56     17.41 o
  -8  20   5        4.11       -1.17     16.30 o
  -7  20   5       12.11       31.02     16.38 o
  -6  20   5       76.82       81.68     17.67 o
  -5  20   5        1.00       -4.97     13.49 o
  -4  20   5       58.66       71.22     14.95 o
  -3  20   5       21.20       22.21     15.88 o
  -2  20   5      243.11      237.42     20.22 o
  -1  20   5       36.90       43.94     15.87 o
   0  20   5        1.43       22.55     15.70 o
   1  20   5        0.79       -3.67     19.64 o
   2  20   5        3.30       -8.15     14.87 o
   3  20   5       49.20       58.66     19.49 o
   4  20   5       35.02       40.72     30.68 o
   5  20   5        1.76        1.15     15.57 o
   6  20   5       91.23       80.14     28.19 o
   7  20   5       52.00       61.67     53.08 o
  -9  21   5        0.02       13.73     24.57 o
  -8  21   5        0.00       43.68     24.72 o
  -7  21   5        5.44      -21.58     21.58 o
  -6  21   5       97.09      142.47     26.40 o
  -5  21   5       31.73       19.30     18.32 o
  -4  21   5       26.20       47.70     14.88 o
  -3  21   5       21.94       17.46     16.30 o
  -2  21   5        0.04      -15.36     15.36 o
  -1  21   5        1.80       -9.83     15.39 o
   0  21   5       69.95       69.17     17.61 o
   1  21   5       28.06       -0.15     16.48 o
   2  21   5        9.41       11.59     19.29 o
   3  21   5       34.22        8.73     21.41 o
   4  21   5        3.98       16.59     19.52 o
   5  21   5        5.91       14.50     25.23 o
   6  21   5       62.43       73.84     26.77 o
  -8  22   5       18.88       80.22     32.16 o
  -7  22   5        1.09       -8.60     23.06 o
  -6  22   5        3.61       -9.74     17.51 o
  -5  22   5        9.74       21.44     23.78 o
  -4  22   5      123.47      178.37     27.11 o
  -3  22   5        0.55       -5.89     15.91 o
  -2  22   5      102.89      182.88     21.19 o
  -1  22   5       16.64       32.83     21.63 o
   0  22   5       49.53       69.40     29.67 o
   1  22   5       43.48       40.05     17.18 o
   2  22   5        7.49        6.29     19.29 o
   3  22   5        8.71       34.85     26.10 o
   4  22   5       43.57       74.17     23.46 o
   5  22   5       35.60       52.56     23.46 o
  -6  23   5        8.57       -3.45     20.17 o
  -5  23   5       12.60       29.64     21.27 o
  -4  23   5        5.21      -11.57     22.86 o
  -3  23   5       26.35       55.86     25.71 o
  -2  23   5        7.06       25.84     18.12 o
  -1  23   5        2.84       -8.13     16.46 o
   0  23   5        3.33      -16.15     16.15 o
   1  23   5        0.00       22.20     21.58 o
   2  23   5        5.88       -7.71     39.50 o
   3  23   5       95.66       82.21     23.24 o
   4  23   5        0.40      -14.46     20.00 o
  -5  24   5       95.74      127.50     38.74 o
  -4  24   5       60.97       91.18     27.61 o
  -3  24   5       45.83       94.09     27.05 o
  -2  24   5        4.47      -18.83     22.91 o
  -1  24   5       33.00       32.60     19.47 o
   0  24   5       24.23        8.59     18.97 o
   1  24   5        6.06      -18.48     22.30 o
   2  24   5        9.76        1.88     35.49 o
   3  24   5        7.76       -7.07     21.16 o
 -14   0   6       19.87       13.14     15.65 o
 -12   0   6       97.14       65.70     13.29 o
 -10   0   6       45.88       51.91     13.62 o
  -8   0   6     2818.75     2676.18     55.86 o
  -6   0   6      580.66      674.82     18.21 o
  -4   0   6     1196.09     1203.71     26.10 o
  -2   0   6        0.29       -3.67      3.67 o
   0   0   6      253.46      239.82      7.36 o
   2   0   6        0.07        4.84     12.48 o
   4   0   6      706.38      699.76     39.75 o
   6   0   6     3522.86     3202.76     61.49 o
   8   0   6      662.71      662.24     27.73 o
  10   0   6       51.47       64.14     15.91 o
  12   0   6      843.73      882.80     45.57 o
 -15   1   6        6.48       10.67     19.82 o
 -14   1   6        1.51       15.35     14.34 o
 -13   1   6        1.00        1.20     11.95 o
 -12   1   6       11.00        0.34     10.30 o
 -11   1   6      766.06      683.37     18.04 o
 -10   1   6      260.92      239.42     12.26 o
  -9   1   6      447.83      425.23     15.31 o
  -8   1   6      413.74      395.45     12.85 o
  -7   1   6       12.62       19.94      7.72 o
  -6   1   6     1681.62     1744.53     24.98 o
  -5   1   6        8.22        6.25      4.38 o
  -4   1   6       83.74       87.13      5.06 o
  -3   1   6      545.35      556.98      8.43 o
  -2   1   6      275.59      306.93      5.74 o
  -1   1   6      130.02      106.46      3.43 o
   0   1   6     2270.74     2411.98     26.33 o
   1   1   6     2917.13     3155.41     41.31 o
   2   1   6      318.00      351.24      9.64 o
   3   1   6      196.82      212.53     11.62 o
   4   1   6      567.89      582.17     15.91 o
   5   1   6      205.13      199.46     11.89 o
   6   1   6      415.44      410.67     10.74 o
   7   1   6       57.41       62.76      7.44 o
   8   1   6      150.59      170.49     12.89 o
   9   1   6        1.75       -8.72      8.76 o
  10   1   6      138.42      140.63     12.68 o
  11   1   6      162.12      179.49     15.03 o
  12   1   6        0.10       11.01     12.31 o
  13   1   6       83.42       91.62     15.59 o
 -15   2   6        0.00       22.08     20.62 o
 -14   2   6        4.91        2.18     14.47 o
 -13   2   6      172.49      154.72     14.27 o
 -12   2   6      145.45      124.50     12.00 o
 -11   2   6      207.63      198.45     11.96 o
 -10   2   6       17.80       15.58     11.74 o
  -9   2   6        2.33        0.52      8.46 o
  -8   2   6        0.10       -0.62      7.47 o
  -7   2   6      657.23      700.49     15.39 o
  -6   2   6       27.86       22.95      5.59 o
  -5   2   6      360.56      379.04      9.37 o
  -4   2   6      670.68      722.15     13.18 o
  -3   2   6       24.67       25.84      3.28 o
  -2   2   6     2196.85     2060.84     21.76 o
  -1   2   6      591.24      618.88      7.57 o
   0   2   6     1050.94     1039.20     12.12 o
   1   2   6      550.17      587.75     10.27 o
   2   2   6      724.53      809.77     17.14 o
   3   2   6     2283.95     2253.13     38.77 o
   4   2   6        9.88        6.44      5.89 o
   5   2   6        0.42       -9.39      9.39 o
   6   2   6       75.32       71.00      6.16 o
   7   2   6      519.96      468.96     12.55 o
   8   2   6       48.65       48.79      9.41 o
   9   2   6      241.50      235.21     14.00 o
  10   2   6      101.62      103.00     11.90 o
  11   2   6        5.20       23.24     11.53 o
  12   2   6       59.74       56.00     13.57 o
  13   2   6      127.12      155.85     16.51 o
 -15   3   6        6.84       36.49     30.45 o
 -14   3   6       40.43       44.40     15.67 o
 -13   3   6       77.79       76.22     13.04 o
 -12   3   6        0.78        9.01      9.58 o
 -11   3   6      377.05      347.12     13.50 o
 -10   3   6      554.40      539.09     16.35 o
  -9   3   6        1.84       -8.07      8.07 o
  -8   3   6       17.12       29.59      7.91 o
  -7   3   6      154.50      188.21      8.43 o
  -6   3   6      174.66      242.77     14.48 o
  -5   3   6        1.38        0.95      5.12 o
  -4   3   6     4010.37     4295.11     49.02 o
  -3   3   6        5.49        3.05      3.08 o
  -2   3   6      596.26      603.19      8.23 o
  -1   3   6      559.50      602.47      7.91 o
   0   3   6     4186.72     4411.20     48.84 o
   1   3   6     1770.58     1786.15     27.88 o
   2   3   6       44.28       39.59      5.38 o
   3   3   6      451.52      492.86     17.06 o
   4   3   6      367.05      344.95     12.38 o
   5   3   6      171.78      194.96     10.49 o
   6   3   6       57.47       52.14      5.95 o
   7   3   6       22.28       30.28      7.04 o
   8   3   6      454.84      443.94     16.28 o
   9   3   6      175.10      163.81     12.38 o
  10   3   6      137.83      133.57     13.05 o
  11   3   6      175.01      159.85     16.60 o
  12   3   6       76.49       86.07     14.09 o
  13   3   6       74.75      102.59     15.44 o
 -15   4   6       40.22       51.60     21.77 o
 -14   4   6       50.44       40.19     15.96 o
 -13   4   6       12.92       25.80     14.41 o
 -12   4   6        9.68        6.54      9.66 o
 -11   4   6      154.21      170.64     12.43 o
 -10   4   6       17.71       27.34      8.96 o
  -9   4   6      324.77      330.70     13.65 o
  -8   4   6      510.36      509.82     20.55 o
  -7   4   6       58.17       72.24      7.92 o
  -6   4   6      111.78      135.01      7.96 o
  -5   4   6      192.71      223.36      6.89 o
  -4   4   6     1344.22     1460.06     18.66 o
  -3   4   6      200.79      215.50      6.02 o
  -2   4   6       78.29       79.26      3.80 o
  -1   4   6     3230.39     3014.09     28.29 o
   0   4   6      187.82      164.94      4.56 o
   1   4   6        9.02        6.16      3.02 o
   2   4   6      712.96      708.56     14.79 o
   3   4   6     4300.08     4530.44     65.50 o
   4   4   6       40.43       65.39      6.88 o
   5   4   6      314.27      307.15     11.17 o
   6   4   6      635.55      598.61     14.16 o
   7   4   6      150.69      146.54      9.20 o
   8   4   6        0.24       -0.63     14.49 o
   9   4   6       10.54        7.59      9.77 o
  10   4   6        7.94        2.16     10.38 o
  11   4   6       21.33       18.44     11.66 o
  12   4   6        0.02        9.74     15.60 o
  13   4   6        8.49      -14.72     14.72 o
 -15   5   6        5.05       -8.49     19.82 o
 -14   5   6        8.77       25.48     15.50 o
 -13   5   6       18.77       21.73     14.51 o
 -12   5   6       52.87       44.46     10.46 o
 -11   5   6        6.15        0.48      8.23 o
 -10   5   6       24.69        9.37      6.67 o
  -9   5   6     1886.59     1836.45     28.10 o
  -8   5   6      305.45      326.39     18.30 o
  -7   5   6        1.31       -0.46      6.98 o
  -6   5   6        0.05        8.00      5.89 o
  -5   5   6      266.13      267.17      8.83 o
  -4   5   6     3344.43     3389.97     42.83 o
  -3   5   6     1952.62     1919.40     24.47 o
  -2   5   6      297.88      319.68      6.46 o
  -1   5   6        5.09        1.36      2.80 o
   0   5   6        0.41       -3.07      3.07 o
   1   5   6      146.15      172.13      5.64 o
   2   5   6     8930.05     9393.92    101.48 o
   3   5   6      333.10      288.76     11.12 o
   4   5   6       82.54       70.52      8.54 o
   5   5   6        4.56        2.40      4.48 o
   6   5   6       96.64      107.06      6.56 o
   7   5   6      129.20      111.64      7.86 o
   8   5   6      141.03      137.68      9.27 o
   9   5   6       18.83       17.41     10.27 o
  10   5   6      146.94      123.61     14.66 o
  11   5   6       43.68       27.37     11.91 o
  12   5   6        1.36       -6.66     12.53 o
 -15   6   6       13.81       20.95     21.41 o
 -14   6   6        2.82        2.43     18.48 o
 -13   6   6       94.42      103.44     22.60 o
 -12   6   6       12.59        2.16      9.60 o
 -11   6   6      326.87      314.34     13.15 o
 -10   6   6      458.30      440.51     14.51 o
  -9   6   6     2268.93     2314.73     37.46 o
  -8   6   6       42.68       46.63      8.48 o
  -7   6   6      163.00      171.41      8.98 o
  -6   6   6      130.78      114.25      7.76 o
  -5   6   6      416.67      445.62     11.36 o
  -4   6   6        0.17        1.60      5.82 o
  -3   6   6        5.18       -3.68      3.68 o
  -2   6   6     2563.77     2489.93     25.76 o
  -1   6   6     2518.72     2543.72     24.77 o
   0   6   6      198.03      210.93      5.46 o
   1   6   6      736.80      667.93      9.72 o
   2   6   6       33.31       52.82      3.77 o
   3   6   6       14.63       14.21      3.78 o
   4   6   6       42.63       42.78      4.99 o
   5   6   6      320.91      351.99     12.58 o
   6   6   6      438.58      437.69     11.56 o
   7   6   6      364.64      343.71     11.06 o
   8   6   6      724.41      671.86     20.63 o
   9   6   6      181.46      159.58     12.89 o
  10   6   6        0.56       -6.58     12.28 o
  11   6   6       10.66       -0.79     11.65 o
  12   6   6       17.94       -1.90     12.58 o
 -15   7   6       53.62       92.32     44.26 o
 -14   7   6        0.97       17.06     19.85 o
 -13   7   6       19.35       35.38     15.51 o
 -12   7   6       60.12       53.61     15.74 o
 -11   7   6      230.99      208.23     11.58 o
 -10   7   6      830.95      809.93     19.40 o
  -9   7   6      616.90      594.66     18.47 o
  -8   7   6       29.18       13.21      7.47 o
  -7   7   6      434.38      471.93     14.15 o
  -6   7   6      408.20      394.00     11.64 o
  -5   7   6     1071.65     1176.43     20.52 o
  -4   7   6     1324.68     1379.16     23.17 o
  -3   7   6        5.07        8.71      4.02 o
  -2   7   6      752.67      777.54     11.04 o
  -1   7   6     5737.44     5904.82     53.74 o
   0   7   6       69.01       74.14      4.46 o
   1   7   6     1139.64     1136.11     15.05 o
   2   7   6     1221.93     1180.35     16.43 o
   3   7   6       50.53       56.24      4.69 o
   4   7   6      353.93      348.35      8.93 o
   5   7   6      287.47      303.07     13.66 o
   6   7   6      559.24      535.42     21.38 o
   7   7   6      353.68      354.00     13.95 o
   8   7   6        1.91      -10.41     10.41 o
   9   7   6       69.90       82.46     11.84 o
  10   7   6       14.71       25.64     11.69 o
  11   7   6        3.69      -11.50     11.50 o
  12   7   6       27.61       12.48     15.53 o
 -15   8   6       10.20        4.25     29.32 o
 -14   8   6       37.59       60.40     33.44 o
 -13   8   6      148.97      140.61     18.46 o
 -12   8   6        9.93        2.25     12.30 o
 -11   8   6      489.15      469.48     16.74 o
 -10   8   6       36.77       38.74      8.37 o
  -9   8   6        4.77        9.79      7.76 o
  -8   8   6       20.43       19.19      9.96 o
  -7   8   6      138.10      111.99      9.43 o
  -6   8   6       89.59       92.79      8.07 o
  -5   8   6       15.41       23.07      6.37 o
  -4   8   6       31.53       35.66      6.89 o
  -3   8   6      309.03      286.01      8.23 o
  -2   8   6      657.74      635.95     11.29 o
  -1   8   6      414.38      423.41      8.78 o
   0   8   6       84.36       90.13      4.58 o
   1   8   6       85.89       82.71      5.15 o
   2   8   6      660.78      680.08     11.34 o
   3   8   6       53.69       50.78      5.79 o
   4   8   6        0.63       -4.18      4.98 o
   5   8   6      122.69      120.30      8.25 o
   6   8   6      650.94      617.26     16.18 o
   7   8   6      211.48      211.94     16.05 o
   8   8   6       63.28       65.32     12.23 o
   9   8   6       46.36       79.28     13.44 o
  10   8   6      309.71      306.01     18.97 o
  11   8   6       22.77       12.61     14.17 o
  12   8   6        0.80       -2.37     15.33 o
 -14   9   6        0.19       24.29     20.32 o
 -13   9   6       11.75        3.01     18.44 o
 -12   9   6      224.39      226.09     19.00 o
 -11   9   6       18.63        2.28     11.74 o
 -10   9   6        0.38       -7.89      7.89 o
  -9   9   6      589.32      546.12     18.48 o
  -8   9   6        3.23       -2.27      7.65 o
  -7   9   6        5.20       -5.09      7.43 o
  -6   9   6       16.13       13.21      7.36 o
  -5   9   6       97.09      112.49      9.00 o
  -4   9   6     3317.30     3296.31     40.15 o
  -3   9   6     1386.62     1481.49     19.90 o
  -2   9   6        1.43       10.64      4.95 o
  -1   9   6      103.04      114.25      6.25 o
   0   9   6        0.09        2.29      4.20 o
   1   9   6      306.10      310.34     10.94 o
   2   9   6        8.19        6.45      5.11 o
   3   9   6        4.68        1.69      5.30 o
   4   9   6        0.32       -3.44      4.73 o
   5   9   6       50.10       37.01      6.28 o
   6   9   6      218.75      216.69     11.75 o
   7   9   6      105.01       97.05     14.16 o
   8   9   6       68.56       56.65     21.22 o
   9   9   6      174.58      205.76     17.15 o
  10   9   6        0.00        1.44     12.60 o
  11   9   6       39.51       46.70     15.12 o
  12   9   6        0.30        9.65     16.16 o
 -14  10   6        1.34      -18.58     18.58 o
 -13  10   6        8.29        0.49     31.06 o
 -12  10   6       19.15       43.13     15.24 o
 -11  10   6       57.49       58.70     13.30 o
 -10  10   6      214.00      184.44     11.90 o
  -9  10   6      113.35      128.41     13.90 o
  -8  10   6       11.73        8.28      8.05 o
  -7  10   6      246.05      264.51     11.08 o
  -6  10   6      435.55      422.90     15.95 o
  -5  10   6      234.21      265.43     10.79 o
  -4  10   6        4.36        4.11      5.18 o
  -3  10   6      149.16      156.90      7.07 o
  -2  10   6       24.52       39.22      6.01 o
  -1  10   6      546.08      563.31     12.79 o
   0  10   6       67.72       66.62      5.37 o
   1  10   6       92.44       77.39      6.45 o
   2  10   6        1.74       -3.49      5.23 o
   3  10   6     1382.18     1371.95     21.32 o
   4  10   6       50.55       58.09      6.82 o
   5  10   6       55.93       42.26      7.30 o
   6  10   6       74.61       83.01     10.46 o
   7  10   6      235.62      247.63     14.47 o
   8  10   6      291.95      296.70     20.95 o
   9  10   6       48.39       75.56     16.62 o
  10  10   6        0.93       -0.12     13.81 o
  11  10   6      183.58      208.64     31.44 o
  12  10   6       41.48       49.65     17.06 o
 -14  11   6        8.54       17.79     22.06 o
 -13  11   6      199.26      212.49     25.81 o
 -12  11   6        4.05        1.64     15.27 o
 -11  11   6        0.19        8.74     12.63 o
 -10  11   6      419.74      417.90     17.06 o
  -9  11   6      193.11      220.10     11.47 o
  -8  11   6      280.25      251.01     18.73 o
  -7  11   6      357.83      324.20     11.90 o
  -6  11   6      106.61       85.83      8.79 o
  -5  11   6      220.16      200.58     10.43 o
  -4  11   6      142.65      153.19      7.71 o
  -3  11   6      145.98      156.10      8.19 o
  -2  11   6      309.13      297.34     10.77 o
  -1  11   6      150.37      167.07      7.64 o
   0  11   6       51.28       60.68      6.15 o
   1  11   6       46.63       47.56      5.24 o
   2  11   6      279.17      237.40      8.15 o
   3  11   6      248.53      262.39      9.77 o
   4  11   6      181.12      212.12      9.98 o
   5  11   6      220.72      219.45     10.48 o
   6  11   6        0.51        5.72      9.84 o
   7  11   6       16.11       13.47     10.26 o
   8  11   6      570.90      516.93     19.80 o
   9  11   6       16.24       10.32     12.19 o
  10  11   6        0.22       19.65     13.56 o
  11  11   6       16.97       44.24     16.79 o
 -14  12   6      105.36      107.90     25.56 o
 -13  12   6       30.27       21.85     19.91 o
 -12  12   6      228.08      233.08     25.12 o
 -11  12   6       13.50       -6.37     12.65 o
 -10  12   6        5.49        6.83     12.64 o
  -9  12   6        9.40        0.75      8.67 o
  -8  12   6      248.99      279.94     12.32 o
  -7  12   6        0.50        9.20      8.25 o
  -6  12   6       45.92       28.12      9.32 o
  -5  12   6      730.14      715.59     17.57 o
  -4  12   6      318.63      300.53     10.58 o
  -3  12   6      285.91      294.67     10.41 o
  -2  12   6      125.57      143.48      9.33 o
  -1  12   6      325.01      379.26     12.62 o
   0  12   6      242.27      250.95      8.67 o
   1  12   6       81.74       69.53      6.09 o
   2  12   6      557.54      528.14     12.11 o
   3  12   6        3.89       -1.05      6.84 o
   4  12   6      209.97      202.06     10.31 o
   5  12   6      743.39      757.53     23.63 o
   6  12   6      946.95      994.38     33.49 o
   7  12   6      252.51      259.99     19.72 o
   8  12   6        0.06       11.09     11.40 o
   9  12   6      191.56      182.19     15.12 o
  10  12   6        1.41       14.40     13.72 o
  11  12   6       37.89       57.94     14.86 o
 -13  13   6       39.03       37.31     21.95 o
 -12  13   6       64.18       60.64     20.80 o
 -11  13   6       72.01       84.72     15.07 o
 -10  13   6      128.99      129.27     15.30 o
  -9  13   6       30.56       22.14     10.84 o
  -8  13   6       84.56       63.56      8.99 o
  -7  13   6      637.60      676.15     17.89 o
  -6  13   6      439.22      432.82     15.36 o
  -5  13   6      751.72      690.57     19.43 o
  -4  13   6      889.46      874.97     18.02 o
  -3  13   6      135.96      120.53      9.49 o
  -2  13   6     1303.14     1200.96     20.55 o
  -1  13   6       23.90       27.15      8.30 o
   0  13   6        7.75        6.73      6.47 o
   1  13   6       24.73       21.52      7.25 o
   2  13   6      115.07      118.74      9.28 o
   3  13   6       47.08       50.49      7.39 o
   4  13   6      580.09      561.03     18.20 o
   5  13   6      389.82      394.31     17.09 o
   6  13   6       12.36       32.59     11.91 o
   7  13   6       84.92       86.05     12.80 o
   8  13   6        5.50       18.65     11.71 o
   9  13   6        3.33        0.35     13.12 o
  10  13   6        1.03       -0.27     14.67 o
  11  13   6      127.02      168.21     41.13 o
 -13  14   6        0.12        0.49     32.46 o
 -12  14   6        2.11       -9.75     33.75 o
 -11  14   6        1.15       -9.88     14.91 o
 -10  14   6      144.33      155.58     16.01 o
  -9  14   6       35.61       46.66     13.88 o
  -8  14   6      113.16       88.06      9.80 o
  -7  14   6      512.48      472.38     18.28 o
  -6  14   6       29.54       19.18     10.18 o
  -5  14   6        8.07        5.05      9.16 o
  -4  14   6      177.21      177.05     10.41 o
  -3  14   6      232.10      225.58     13.31 o
  -2  14   6       19.18       26.84      9.05 o
  -1  14   6        0.59       -4.08      7.77 o
   0  14   6      242.69      237.73     12.69 o
   1  14   6        0.44       -5.12      8.85 o
   2  14   6       53.29       47.54      8.10 o
   3  14   6      200.33      211.23     10.35 o
   4  14   6      448.84      421.61     18.04 o
   5  14   6      368.16      393.08     17.74 o
   6  14   6       30.26       33.60     12.28 o
   7  14   6        2.46        3.03     12.16 o
   8  14   6      214.11      217.80     17.72 o
   9  14   6        0.19       27.07     14.92 o
  10  14   6        1.60        4.22     15.53 o
 -12  15   6      157.20      196.25     26.65 o
 -11  15   6      117.97      143.74     18.88 o
 -10  15   6      257.27      286.12     24.40 o
  -9  15   6       65.17       66.26     19.93 o
  -8  15   6      156.47      184.19     21.56 o
  -7  15   6      219.53      231.42     12.02 o
  -6  15   6        1.71        6.45      9.67 o
  -5  15   6      241.20      229.03     14.14 o
  -4  15   6      138.96      144.73     12.39 o
  -3  15   6        0.14        2.89     10.95 o
  -2  15   6      330.65      345.87     12.00 o
  -1  15   6        1.38       -7.87      7.87 o
   0  15   6      555.42      563.72     25.26 o
   1  15   6      160.74      155.87     18.44 o
   2  15   6       86.40       82.50      9.55 o
   3  15   6      183.78      177.33     10.29 o
   4  15   6       21.82       18.17     13.31 o
   5  15   6        0.28        0.74     11.72 o
   6  15   6      580.73      574.50     22.79 o
   7  15   6      196.45      188.63     17.60 o
   8  15   6       20.46       19.42     14.66 o
   9  15   6        0.51       30.13     15.48 o
  10  15   6      112.53      162.32     24.59 o
 -12  16   6       23.75       49.52     33.56 o
 -11  16   6       17.95       25.71     32.01 o
 -10  16   6        5.20       17.16     15.84 o
  -9  16   6        0.80        6.48     15.72 o
  -8  16   6        6.92       -4.87     11.64 o
  -7  16   6      160.67      166.97     11.27 o
  -6  16   6      194.41      173.75     13.10 o
  -5  16   6     1701.36     1580.42     32.74 o
  -4  16   6        7.84        0.40      9.53 o
  -3  16   6     1553.35     1390.72     27.03 o
  -2  16   6      712.48      680.77     19.95 o
  -1  16   6      249.20      260.21     14.43 o
   0  16   6      760.72      718.25     19.57 o
   1  16   6       54.38       43.68      9.56 o
   2  16   6       30.02       10.10     11.16 o
   3  16   6        5.90        6.79     10.22 o
   4  16   6       48.51       36.08     12.29 o
   5  16   6      208.77      205.06     24.70 o
   6  16   6      947.97      965.72     32.54 o
   7  16   6       23.70       19.27     15.03 o
   8  16   6       10.41        6.10     14.60 o
   9  16   6        1.38       14.25     24.33 o
 -11  17   6      102.09      120.03     24.27 o
 -10  17   6        2.09       15.54     16.40 o
  -9  17   6       84.24       89.52     17.81 o
  -8  17   6        0.56        5.31     14.62 o
  -7  17   6       18.65        8.17     11.96 o
  -6  17   6      196.70      219.08     14.62 o
  -5  17   6      172.52      159.92     13.42 o
  -4  17   6        0.06       -7.31     10.02 o
  -3  17   6      100.70      116.31     10.89 o
  -2  17   6      285.89      303.47     24.79 o
  -1  17   6       20.62       34.27     12.25 o
   0  17   6      132.88      111.51     12.27 o
   1  17   6      584.56      595.07     22.97 o
   2  17   6       31.76       21.35     12.42 o
   3  17   6       17.73       49.96     15.21 o
   4  17   6        0.27       -3.88     11.88 o
   5  17   6       30.48       32.51     17.95 o
   6  17   6       15.66       17.27     14.85 o
   7  17   6      114.46       95.58     20.60 o
   8  17   6       21.16       -0.73     18.54 o
   9  17   6        0.62       12.12     20.66 o
 -11  18   6        5.35        8.53     21.36 o
 -10  18   6        3.22       -7.43     20.08 o
  -9  18   6        0.03       11.18     18.21 o
  -8  18   6        1.56       19.18     15.08 o
  -7  18   6        0.10      -11.00     17.02 o
  -6  18   6        5.26       14.81     11.78 o
  -5  18   6      497.54      535.65     21.69 o
  -4  18   6      309.58      345.84     17.35 o
  -3  18   6       31.09       36.40     11.26 o
  -2  18   6        0.27       -3.71     12.05 o
  -1  18   6       88.07       83.17     15.65 o
   0  18   6       46.18       50.94     19.65 o
   1  18   6        4.81       -8.50     13.87 o
   2  18   6       39.19       19.65     14.65 o
   3  18   6        0.45      -16.96     16.96 o
   4  18   6        0.01       -0.73     17.35 o
   5  18   6       11.35        1.68     14.50 o
   6  18   6        9.03       13.63     18.44 o
   7  18   6       31.22       52.22     20.62 o
   8  18   6       81.82       94.71     22.94 o
 -10  19   6      161.62      173.30     22.34 o
  -9  19   6       10.39        8.13     16.56 o
  -8  19   6      100.77      117.77     18.86 o
  -7  19   6        0.04        6.66     14.22 o
  -6  19   6       72.51       61.43     16.31 o
  -5  19   6        0.92        9.16     14.95 o
  -4  19   6      240.04      235.61     17.79 o
  -3  19   6        0.06       17.18     20.26 o
  -2  19   6       15.19       -1.26     14.88 o
  -1  19   6       58.77       58.79     16.21 o
   0  19   6       53.66       35.08     15.07 o
   1  19   6       18.22       23.32     14.83 o
   2  19   6        0.39      -11.16     19.26 o
   3  19   6       82.23       93.35     21.79 o
   4  19   6       28.49        4.12     18.45 o
   5  19   6       50.35       74.99     16.84 o
   6  19   6       33.96        3.71     15.96 o
   7  19   6        0.13        3.27     38.13 o
  -9  20   6        1.40        6.85     22.55 o
  -8  20   6        4.52       -8.86     21.62 o
  -7  20   6      102.73      117.51     25.20 o
  -6  20   6       68.55       80.56     24.55 o
  -5  20   6       44.38       31.20     14.53 o
  -4  20   6       25.31        2.19     13.68 o
  -3  20   6       49.57       37.83     17.87 o
  -2  20   6        9.83       19.26     15.11 o
  -1  20   6        0.11        4.80     15.64 o
   0  20   6       70.44       84.22     16.68 o
   1  20   6        5.51        9.70     15.13 o
   2  20   6       38.29       38.38     19.42 o
   3  20   6        5.93       -1.85     18.31 o
   4  20   6       35.06       52.54     19.89 o
   5  20   6       61.84       47.13     21.45 o
   6  20   6       22.02       25.65     17.07 o
   7  20   6       30.67       52.52     18.59 o
  -8  21   6        2.28        1.55     25.50 o
  -7  21   6        0.01       -0.74     23.44 o
  -6  21   6       27.15       14.17     18.16 o
  -5  21   6        0.75       17.82     18.10 o
  -4  21   6        4.87        3.29     16.31 o
  -3  21   6       79.65       63.49     24.36 o
  -2  21   6       25.54       72.42     29.05 o
  -1  21   6        1.19       14.81     15.38 o
   0  21   6        0.87       12.49     15.37 o
   1  21   6      173.27      197.60     40.56 o
   2  21   6        0.02       17.92     20.11 o
   3  21   6        4.00      -11.88     22.93 o
   4  21   6        2.69       -0.68     22.21 o
   5  21   6       12.52       44.83     21.44 o
   6  21   6        6.79        3.77     17.84 o
  -7  22   6        2.30       32.50     25.44 o
  -6  22   6        8.11       -4.32     22.88 o
  -5  22   6      201.90      235.71     24.21 o
  -4  22   6        0.14      -11.81     17.00 o
  -3  22   6        0.03       -2.29     18.05 o
  -2  22   6        6.19       -1.66     16.12 o
  -1  22   6        9.25       11.76     16.30 o
   0  22   6       33.11       35.04     17.51 o
   1  22   6        0.18       34.56     21.45 o
   2  22   6        0.69      -17.69     17.69 o
   3  22   6       81.43      121.84     24.92 o
   4  22   6        4.18       26.49     22.16 o
   5  22   6       45.93       56.49     23.49 o
  -6  23   6        1.75       -7.21     20.76 o
  -5  23   6       33.33       35.97     25.89 o
  -4  23   6       50.21       -9.94     24.41 o
  -3  23   6       36.18       20.12     18.57 o
  -2  23   6       49.17       44.95     19.14 o
  -1  23   6        0.01       -6.33     17.55 o
   0  23   6       50.50       53.86     23.29 o
   1  23   6        3.62      -14.63     23.76 o
   2  23   6       43.91       47.09     24.12 o
   3  23   6        6.01       30.72     24.62 o
  -4  24   6       17.44       36.75     27.40 o
  -3  24   6       22.25       37.36     26.39 o
  -2  24   6        6.20       -7.78     19.74 o
  -1  24   6        7.23        4.19     22.55 o
   0  24   6        1.21        1.29     22.60 o
   1  24   6       23.84       50.20     25.37 o
 -15   0   7        1.61       39.34     30.27 o
 -13   0   7      269.71      249.99     23.68 o
 -11   0   7      998.39      904.43     29.66 o
  -9   0   7      651.30      603.44     24.41 o
  -7   0   7      730.52      737.60     28.48 o
  -5   0   7       90.19      137.15     13.03 o
  -3   0   7     3104.15     3179.73     42.92 o
  -1   0   7      541.48      571.61     11.60 o
   1   0   7     5555.29     5740.68    102.80 o
   3   0   7     2367.06     2419.76     92.19 o
   5   0   7      627.24      616.57     25.56 o
   7   0   7       49.08       48.24     10.02 o
   9   0   7       99.62      127.40     18.16 o
  11   0   7      744.77      827.17     36.12 o
 -15   1   7        0.38        1.40     40.10 o
 -14   1   7        4.48        0.06     11.75 o
 -13   1   7        2.78       12.78     14.13 o
 -12   1   7       81.72       71.54     10.11 o
 -11   1   7       21.11        3.50      8.37 o
 -10   1   7      208.36      188.43     11.43 o
  -9   1   7       23.49       35.20      9.01 o
  -8   1   7       56.37       62.05      8.41 o
  -7   1   7      347.40      357.45     11.92 o
  -6   1   7      247.02      288.35      9.99 o
  -5   1   7       63.71       78.70      6.11 o
  -4   1   7     2667.07     2893.22     34.59 o
  -3   1   7        9.80       14.14      3.44 o
  -2   1   7      492.01      480.89      8.09 o
  -1   1   7       77.28       67.06      3.26 o
   0   1   7     9624.64    10224.11    110.36 o
   1   1   7      200.85      228.17      5.84 o
   2   1   7      385.97      402.45     11.16 o
   3   1   7      877.73      825.96     25.13 o
   4   1   7       18.24       15.65      5.81 o
   5   1   7      556.41      529.31     15.43 o
   6   1   7     1717.89     1710.01     25.86 o
   7   1   7      155.97      171.32      8.93 o
   8   1   7       21.86       30.44      9.24 o
   9   1   7      190.02      217.54     14.10 o
  10   1   7      229.59      259.04     15.84 o
  11   1   7       92.14      108.69     13.29 o
  12   1   7       37.87       46.86     13.13 o
 -15   2   7       28.22        7.01     15.84 o
 -14   2   7      109.82       95.00     17.05 o
 -13   2   7       76.56       80.98     12.71 o
 -12   2   7       16.95        0.07     12.92 o
 -11   2   7      237.04      270.30     12.62 o
 -10   2   7      365.51      351.69     14.46 o
  -9   2   7        0.35       -2.85      8.43 o
  -8   2   7        1.65        2.21      7.83 o
  -7   2   7      294.62      307.51     11.07 o
  -6   2   7     1583.52     1525.98     25.08 o
  -5   2   7       12.18       11.25      5.73 o
  -4   2   7      102.14      106.08      5.30 o
  -3   2   7      151.44      182.04      5.17 o
  -2   2   7     2393.83     2467.91     25.14 o
  -1   2   7       33.54       33.13      3.24 o
   0   2   7     3461.10     4013.87     45.05 o
   1   2   7      444.96      405.77     10.39 o
   2   2   7      943.97      983.58     18.28 o
   3   2   7        0.69        6.94      5.77 o
   4   2   7      161.57      184.55     10.50 o
   5   2   7        0.02       -2.74     12.81 o
   6   2   7      889.59      829.43     15.45 o
   7   2   7       14.24       25.22      7.05 o
   8   2   7      801.48      796.63     25.73 o
   9   2   7       87.99       98.08     16.69 o
  10   2   7       24.88       22.53     13.97 o
  11   2   7        4.98       -5.57     11.02 o
  12   2   7       52.32       29.95     13.41 o
 -15   3   7        2.51        7.60     16.17 o
 -14   3   7       33.29       27.82     15.02 o
 -13   3   7      204.07      223.89     19.65 o
 -12   3   7      334.21      307.35     15.69 o
 -11   3   7     1445.97     1355.27     37.75 o
 -10   3   7        9.47        3.28      8.66 o
  -9   3   7        1.64       -1.20      8.41 o
  -8   3   7        7.87       15.39      8.08 o
  -7   3   7      295.74      301.90     11.11 o
  -6   3   7       19.88       18.97      6.64 o
  -5   3   7      617.02      635.77     12.05 o
  -4   3   7     3583.70     3804.66     44.28 o
  -3   3   7      468.68      480.77      8.32 o
  -2   3   7     1953.46     1953.64     20.75 o
  -1   3   7      678.91      707.67     10.28 o
   0   3   7     1098.72     1116.05     17.27 o
   1   3   7      491.95      516.89     10.45 o
   2   3   7        4.96        2.53      4.88 o
   3   3   7       84.27       55.82      6.45 o
   4   3   7       92.17       98.85      8.67 o
   5   3   7        1.04        9.34      8.14 o
   6   3   7       26.86       31.96      6.93 o
   7   3   7      633.67      626.71     16.76 o
   8   3   7      524.74      526.21     21.37 o
   9   3   7      155.78      162.92     12.65 o
  10   3   7      363.79      361.59     16.77 o
  11   3   7       23.62       35.76     11.91 o
  12   3   7        4.43        1.29     12.64 o
 -15   4   7        6.15       14.99     16.48 o
 -14   4   7       30.91       26.84     27.83 o
 -13   4   7       41.52        3.71     11.32 o
 -12   4   7      754.91      740.37     24.77 o
 -11   4   7       64.57       59.05      9.94 o
 -10   4   7      104.88      108.56     10.26 o
  -9   4   7      145.34      140.58     10.91 o
  -8   4   7       49.24       53.15      8.79 o
  -7   4   7       41.11       46.19      7.74 o
  -6   4   7        6.98       10.27      4.66 o
  -5   4   7     2539.59     2587.96     32.02 o
  -4   4   7      419.43      409.79      9.81 o
  -3   4   7     2529.62     2615.33     29.81 o
  -2   4   7     1218.97     1292.15     14.47 o
  -1   4   7     1304.06     1317.68     15.92 o
   0   4   7      726.79      842.59     12.52 o
   1   4   7        3.78       11.06      3.25 o
   2   4   7      903.98      850.55     15.37 o
   3   4   7       84.89       83.36      7.23 o
   4   4   7      368.09      366.70     12.40 o
   5   4   7     1089.90     1083.33     22.34 o
   6   4   7       28.12       28.01      5.27 o
   7   4   7      862.98      769.97     17.39 o
   8   4   7      144.60      157.30     11.74 o
   9   4   7        5.57       24.20     10.08 o
  10   4   7        0.00        0.62     12.24 o
  11   4   7      140.70      175.92     14.89 o
  12   4   7       23.98       23.53     13.39 o
 -15   5   7       48.54       53.98     60.91 o
 -14   5   7      156.75      124.54     18.42 o
 -13   5   7       34.94       43.11     15.66 o
 -12   5   7        4.94       25.37     10.56 o
 -11   5   7      163.07      142.93     13.56 o
 -10   5   7      564.75      561.43     13.92 o
  -9   5   7      738.17      692.34     18.36 o
  -8   5   7     1615.63     1576.64     27.56 o
  -7   5   7      385.21      408.31     13.18 o
  -6   5   7      540.65      572.42     13.62 o
  -5   5   7      143.22      150.66      7.91 o
  -4   5   7     2369.39     2498.90     33.37 o
  -3   5   7       77.00       76.99      5.80 o
  -2   5   7     1252.87     1242.48     14.93 o
  -1   5   7       89.69      106.90      4.10 o
   0   5   7     9840.41     9998.01    108.29 o
   1   5   7      800.75      857.98     11.74 o
   2   5   7       99.76       82.14      6.46 o
   3   5   7     1430.66     1452.25     25.66 o
   4   5   7     1750.76     1696.74     32.67 o
   5   5   7      135.62      151.19     10.58 o
   6   5   7      330.32      314.62      9.80 o
   7   5   7        1.16       -4.58      5.98 o
   8   5   7      888.48      837.07     22.67 o
   9   5   7      141.23      136.88     12.29 o
  10   5   7        2.47       12.81     10.97 o
  11   5   7       64.55       46.25     12.69 o
  12   5   7        3.34      -12.60     12.60 o
 -15   6   7       18.20       14.54     37.53 o
 -14   6   7      265.62      263.97     22.41 o
 -13   6   7       96.31       88.99     16.93 o
 -12   6   7      367.54      385.64     17.36 o
 -11   6   7      181.45      207.57     15.14 o
 -10   6   7      278.89      266.43     12.29 o
  -9   6   7      863.36      860.13     20.07 o
  -8   6   7       75.86       99.41     11.36 o
  -7   6   7       14.85        5.79      7.23 o
  -6   6   7      139.74      153.39      8.59 o
  -5   6   7       13.66       17.28      6.24 o
  -4   6   7      652.37      635.02     13.40 o
  -3   6   7      728.51      804.70     12.11 o
  -2   6   7        3.54        0.50      3.26 o
  -1   6   7      454.97      413.70      7.40 o
   0   6   7      178.54      194.36      5.72 o
   1   6   7     1609.19     1444.97     23.29 o
   2   6   7      844.79      874.60     11.64 o
   3   6   7       59.97       60.60      4.88 o
   4   6   7       80.31       67.72     11.71 o
   5   6   7      660.54      592.91     14.51 o
   6   6   7       18.75        6.07      6.45 o
   7   6   7      226.10      218.25     10.24 o
   8   6   7        3.54        5.48     10.51 o
   9   6   7       84.34       61.45     11.38 o
  10   6   7       35.76       24.48     11.39 o
  11   6   7       57.25       63.07     13.31 o
  12   6   7      105.23      130.12     15.96 o
 -15   7   7       25.23        6.99     20.10 o
 -14   7   7       51.43       58.44     17.31 o
 -13   7   7       18.93       19.67     14.39 o
 -12   7   7       52.13       44.39     15.95 o
 -11   7   7       94.75       84.95     15.43 o
 -10   7   7       15.46        8.52      8.14 o
  -9   7   7        3.55       -5.20      8.41 o
  -8   7   7        5.22       11.92      7.75 o
  -7   7   7        0.01        2.25      7.22 o
  -6   7   7        4.77        2.52      6.65 o
  -5   7   7      960.75     1020.03     18.43 o
  -4   7   7       21.50        6.45      6.08 o
  -3   7   7       12.07       16.38      4.47 o
  -2   7   7       30.84       51.49      5.00 o
  -1   7   7     2157.08     2127.78     22.73 o
   0   7   7      537.79      519.57      9.51 o
   1   7   7       12.55       12.56      4.26 o
   2   7   7      718.08      703.30     11.36 o
   3   7   7       25.58       25.61      4.49 o
   4   7   7      357.04      373.69     16.03 o
   5   7   7       49.39       72.95      7.14 o
   6   7   7       39.15       41.47      7.14 o
   7   7   7      681.95      712.14     19.03 o
   8   7   7       96.09      101.04     12.87 o
   9   7   7       43.16       24.93     12.03 o
  10   7   7       26.86       14.82     12.55 o
  11   7   7       22.29       10.57     14.46 o
  12   7   7       13.21       10.49     15.67 o
 -15   8   7       39.47       55.55     24.02 o
 -14   8   7       13.58       11.39     16.37 o
 -13   8   7        9.39       23.49     15.63 o
 -12   8   7        2.62       16.42     12.99 o
 -11   8   7      144.90      166.04     14.20 o
 -10   8   7      248.62      271.11     12.61 o
  -9   8   7        1.28        0.59      8.31 o
  -8   8   7       94.13      107.23      9.57 o
  -7   8   7      101.31      112.93      9.21 o
  -6   8   7      118.50      106.99      8.55 o
  -5   8   7      404.28      392.26     11.62 o
  -4   8   7       76.80       71.74      7.51 o
  -3   8   7      198.39      221.22      7.40 o
  -2   8   7        6.27        2.32      4.39 o
  -1   8   7       31.56       51.74      5.60 o
   0   8   7       19.06       19.13      4.85 o
   1   8   7        6.26        5.95      4.57 o
   2   8   7     1298.20     1258.10     18.31 o
   3   8   7      128.96      107.35      5.74 o
   4   8   7      140.96      145.42      7.79 o
   5   8   7     1287.90     1276.23     24.03 o
   6   8   7      650.08      676.32     16.96 o
   7   8   7       45.49       50.80     11.17 o
   8   8   7        3.98       -0.16     11.16 o
   9   8   7       42.72       37.39     12.66 o
  10   8   7       15.61       41.67     24.48 o
  11   8   7       34.92       36.89     28.60 o
  12   8   7        1.31      -29.36     29.36 o
 -14   9   7       11.31        6.21     16.46 o
 -13   9   7       11.89        2.50     15.05 o
 -12   9   7       65.85       47.67     14.07 o
 -11   9   7      224.96      252.25     16.80 o
 -10   9   7      388.59      370.66     13.98 o
  -9   9   7       98.66      122.79     11.57 o
  -8   9   7       46.43       33.30      8.41 o
  -7   9   7        9.18       -0.50      8.20 o
  -6   9   7        2.45       -0.84      7.02 o
  -5   9   7     1127.97     1044.51     21.22 o
  -4   9   7     1240.81     1240.36     19.14 o
  -3   9   7      186.92      190.37      7.33 o
  -2   9   7        2.52       -3.89      4.82 o
  -1   9   7       78.41       84.66      6.06 o
   0   9   7      320.20      337.61      9.86 o
   1   9   7      427.58      446.33     12.41 o
   2   9   7        2.65        4.59      5.59 o
   3   9   7       49.59       45.52      5.74 o
   4   9   7      126.31      131.73      7.40 o
   5   9   7       28.11       40.31      7.02 o
   6   9   7      425.43      452.93     17.45 o
   7   9   7        3.06        8.57     11.07 o
   8   9   7       16.03        2.07     15.79 o
   9   9   7       31.35       41.92     13.47 o
  10   9   7       58.34       61.09     14.96 o
  11   9   7       33.04       20.45     15.75 o
 -14  10   7        0.02       18.20     19.98 o
 -13  10   7       52.99       65.95     17.02 o
 -12  10   7       36.67       39.29     13.66 o
 -11  10   7       27.84       21.90     16.72 o
 -10  10   7       25.97       31.05      9.10 o
  -9  10   7      109.03      128.09     10.51 o
  -8  10   7       30.91       21.13      8.76 o
  -7  10   7       25.01       15.57      8.48 o
  -6  10   7      678.42      642.60     15.99 o
  -5  10   7      817.64      780.53     17.53 o
  -4  10   7      122.09      152.65      7.39 o
  -3  10   7     1347.63     1392.58     19.82 o
  -2  10   7      305.10      305.54      8.93 o
  -1  10   7       99.42      113.76      6.60 o
   0  10   7      254.11      246.25     10.80 o
   1  10   7      241.99      258.25     10.55 o
   2  10   7     1755.13     1748.87     22.44 o
   3  10   7       17.04       18.23      6.22 o
   4  10   7     1366.39     1334.93     21.03 o
   5  10   7      268.87      250.35     10.79 o
   6  10   7      469.62      447.86     18.82 o
   7  10   7       81.39       85.95     11.13 o
   8  10   7       15.64       15.15     19.39 o
   9  10   7        0.08      -11.36     16.10 o
  10  10   7        3.48       -0.45     13.65 o
  11  10   7        3.05      -11.95     15.16 o
 -14  11   7       54.30       57.95     23.08 o
 -13  11   7       23.34       17.42     17.11 o
 -12  11   7        1.13       -3.06     13.24 o
 -11  11   7       90.11       81.29     14.10 o
 -10  11   7      149.08      153.78     16.62 o
  -9  11   7        2.66        6.56      8.24 o
  -8  11   7        3.55        7.37      8.19 o
  -7  11   7      110.51      101.39     12.68 o
  -6  11   7       85.95       74.73      8.51 o
  -5  11   7      879.33      788.60     18.09 o
  -4  11   7        6.79       13.52      6.03 o
  -3  11   7       14.09        5.55      7.06 o
  -2  11   7       37.80       25.81      6.41 o
  -1  11   7      228.12      254.70      9.17 o
   0  11   7        0.00        0.27      5.50 o
   1  11   7      850.40      836.41     16.97 o
   2  11   7     1505.99     1524.52     22.20 o
   3  11   7        4.78       23.73      7.33 o
   4  11   7        2.50       19.59      8.66 o
   5  11   7      779.61      827.65     19.21 o
   6  11   7      532.45      506.17     18.27 o
   7  11   7      346.00      303.15     15.14 o
   8  11   7       24.43       28.68     11.38 o
   9  11   7       24.59       31.79     12.51 o
  10  11   7        8.48       10.80     13.99 o
  11  11   7        1.79      -13.03     13.03 o
 -13  12   7       34.10       71.09     33.25 o
 -12  12   7       10.57       10.66     13.62 o
 -11  12   7        5.22      -12.35     12.35 o
 -10  12   7       50.76       40.32     11.70 o
  -9  12   7       25.81       38.20      9.00 o
  -8  12   7      390.07      390.32     14.22 o
  -7  12   7      109.05       85.18     11.12 o
  -6  12   7       21.99        7.44     11.63 o
  -5  12   7      229.34      235.30     14.88 o
  -4  12   7      523.24      494.37     11.84 o
  -3  12   7        1.45        1.86      6.74 o
  -2  12   7      354.92      350.57     11.95 o
  -1  12   7      142.75      144.66     11.14 o
   0  12   7        5.96        0.49      6.99 o
   1  12   7       47.62       45.23      9.84 o
   2  12   7      272.47      292.27     10.78 o
   3  12   7      130.66      129.56      8.97 o
   4  12   7     1631.00     1518.24     36.71 o
   5  12   7      942.69      966.79     31.23 o
   6  12   7       85.19      102.58     12.35 o
   7  12   7        1.21       -7.46     10.63 o
   8  12   7        3.46       18.40     11.50 o
   9  12   7       27.68       10.59     11.63 o
  10  12   7       76.46      106.43     14.73 o
 -13  13   7       41.91       69.58     23.46 o
 -12  13   7      118.79      117.36     20.80 o
 -11  13   7        6.16        3.78     18.25 o
 -10  13   7       51.39       38.59     13.96 o
  -9  13   7      184.87      198.53     17.69 o
  -8  13   7        0.72       -6.08      8.63 o
  -7  13   7       69.16       60.43     10.50 o
  -6  13   7      295.62      311.94     16.60 o
  -5  13   7      401.40      398.10     14.44 o
  -4  13   7        9.88       11.51      6.19 o
  -3  13   7       73.71       60.64      9.16 o
  -2  13   7      300.97      305.30     10.97 o
  -1  13   7      481.39      460.40     16.67 o
   0  13   7      215.18      240.33     14.70 o
   1  13   7      107.84      103.43     11.95 o
   2  13   7      153.61      143.50     10.64 o
   3  13   7      163.27      164.59      9.54 o
   4  13   7      186.24      208.61     11.61 o
   5  13   7       40.78       31.49     11.33 o
   6  13   7       17.40       18.18     11.41 o
   7  13   7       10.59       -3.80     14.59 o
   8  13   7       75.93       81.27     15.05 o
   9  13   7       21.36       27.22     13.93 o
  10  13   7       23.69       43.91     14.20 o
 -13  14   7       11.68       27.83     24.14 o
 -12  14   7        9.69       -0.36     19.95 o
 -11  14   7        0.71       19.89     13.70 o
 -10  14   7      123.98      151.22     23.97 o
  -9  14   7       16.90       12.82     10.86 o
  -8  14   7       70.16       96.32     10.47 o
  -7  14   7       91.23       84.50     11.06 o
  -6  14   7      755.73      716.32     21.10 o
  -5  14   7        7.37        2.07      8.54 o
  -4  14   7        9.97        3.15      4.90 o
  -3  14   7        9.83       -5.67      8.64 o
  -2  14   7      168.14      166.64     10.02 o
  -1  14   7      205.20      231.71     13.73 o
   0  14   7       10.32       -1.32      9.50 o
   1  14   7      212.52      223.21     12.06 o
   2  14   7       53.33       67.03      9.69 o
   3  14   7       47.76       28.64     11.71 o
   4  14   7       55.62       35.99     11.71 o
   5  14   7        0.15       17.34     11.42 o
   6  14   7       61.16       62.81     12.82 o
   7  14   7      100.59       95.75     13.64 o
   8  14   7       20.41       29.86     13.87 o
   9  14   7        8.70       18.92     17.32 o
  10  14   7        0.90       -7.77     14.11 o
 -12  15   7       20.02      -11.77     19.76 o
 -11  15   7        4.07       25.99     14.59 o
 -10  15   7       87.23      113.43     23.09 o
  -9  15   7       11.37       22.59     15.10 o
  -8  15   7      313.37      275.65     13.46 o
  -7  15   7       50.27       33.91     12.13 o
  -6  15   7      380.60      361.14     21.89 o
  -5  15   7      227.87      180.09     13.92 o
  -4  15   7       66.16       73.78      8.66 o
  -3  15   7       22.71        4.93      7.76 o
  -2  15   7       34.95       32.48     10.69 o
  -1  15   7      333.80      345.48     15.99 o
   0  15   7        5.33       -2.01      9.01 o
   1  15   7      133.47      143.28     10.91 o
   2  15   7        0.65       10.99      9.00 o
   3  15   7        8.12        3.76      9.50 o
   4  15   7       24.54       23.39     10.65 o
   5  15   7      418.13      494.94     20.48 o
   6  15   7        4.14       26.43     13.39 o
   7  15   7      124.78      149.68     17.10 o
   8  15   7       14.71       27.44     14.91 o
   9  15   7       26.36       43.82     22.16 o
 -12  16   7        3.83      -18.70     46.31 o
 -11  16   7       35.77       42.34     18.27 o
 -10  16   7       10.71       -8.06     13.70 o
  -9  16   7        0.34      -12.28     12.28 o
  -8  16   7       60.15       69.55     12.28 o
  -7  16   7        0.29       -5.37      8.88 o
  -6  16   7      486.41      491.11     19.19 o
  -5  16   7      145.88      159.60     13.65 o
  -4  16   7      979.07      935.29     24.38 o
  -3  16   7        3.01        4.10     10.27 o
  -2  16   7       40.90       34.97     11.64 o
  -1  16   7      202.34      193.44     14.80 o
   0  16   7       11.00       -2.13      9.36 o
   1  16   7      105.00      121.37     10.97 o
   2  16   7      104.74      117.24     10.94 o
   3  16   7      224.25      230.93     16.31 o
   4  16   7       33.46       19.62     12.71 o
   5  16   7      101.70      131.80     14.21 o
   6  16   7       77.44      103.49     16.85 o
   7  16   7       25.91        6.15     14.51 o
   8  16   7       20.15        9.32     39.32 o
   9  16   7       61.93       63.53     21.75 o
 -11  17   7       19.61        5.05     17.76 o
 -10  17   7        0.22       -5.59     15.95 o
  -9  17   7        0.14        1.78     13.53 o
  -8  17   7      263.15      221.49     17.83 o
  -7  17   7       20.36       14.65      9.63 o
  -6  17   7      239.58      229.66     15.05 o
  -5  17   7      105.29       86.39     11.97 o
  -4  17   7       45.29       45.82     11.93 o
  -3  17   7        4.69        6.99     11.12 o
  -2  17   7        0.27      -11.30     11.30 o
  -1  17   7       35.70       37.82     12.50 o
   0  17   7      133.10      105.51     13.57 o
   1  17   7       16.61        0.67     10.46 o
   2  17   7      100.73       78.82     13.91 o
   3  17   7        7.24       11.99     14.49 o
   4  17   7       58.27       51.57     19.23 o
   5  17   7       69.20       98.90     17.58 o
   6  17   7      167.47      183.50     19.23 o
   7  17   7        0.27       -1.87     17.65 o
   8  17   7        1.61       -2.81     18.77 o
 -11  18   7        2.44        8.38     21.21 o
 -10  18   7        0.77      -16.35     16.35 o
  -9  18   7       17.17        8.65     16.27 o
  -8  18   7       49.82       42.43     17.32 o
  -7  18   7      293.07      321.80     19.80 o
  -6  18   7       42.23       59.50     23.82 o
  -5  18   7        4.25       -6.00     12.79 o
  -4  18   7      121.56      141.53     20.93 o
  -3  18   7       66.06       44.64     18.23 o
  -2  18   7        3.80       13.63     12.56 o
  -1  18   7       61.27       77.76     14.05 o
   0  18   7        9.54        1.71     12.20 o
   1  18   7      113.69      104.89     13.72 o
   2  18   7        0.81       45.76     18.44 o
   3  18   7        1.17       -6.70     17.79 o
   4  18   7       48.76       62.01     19.64 o
   5  18   7        2.44        0.67     14.87 o
   6  18   7      238.66      266.93     20.82 o
   7  18   7       12.94       61.87     22.59 o
   8  18   7        0.02        1.45     19.66 o
 -10  19   7       32.48       11.72     24.72 o
  -9  19   7        0.51        5.38     23.32 o
  -8  19   7        5.24       -1.97     21.98 o
  -7  19   7        7.11      -13.05     20.33 o
  -6  19   7       39.08       51.54     14.86 o
  -5  19   7        4.98      -11.91     11.91 o
  -4  19   7       55.83       53.80     13.28 o
  -3  19   7       48.74       47.57     14.11 o
  -2  19   7        0.67       12.66     13.00 o
  -1  19   7       70.87       81.52     14.26 o
   0  19   7        7.65       14.47     14.85 o
   1  19   7       28.18       31.70     18.47 o
   2  19   7       11.62      -11.87     18.10 o
   3  19   7        0.33        5.42     25.54 o
   4  19   7      194.30      235.62     25.58 o
   5  19   7        6.88       34.16     20.26 o
   6  19   7        2.67        2.27     16.17 o
   7  19   7        6.04      -16.49     16.49 o
  -9  20   7       81.76       97.24     28.13 o
  -8  20   7        4.29        3.91     37.60 o
  -7  20   7       64.78       88.81     24.93 o
  -6  20   7      122.95      127.65     18.83 o
  -5  20   7        7.36       -9.95     17.09 o
  -4  20   7        3.20       10.39     14.26 o
  -3  20   7        0.63        7.08     17.23 o
  -2  20   7        0.04       -1.03     15.77 o
  -1  20   7       27.98       15.79     16.00 o
   0  20   7       33.68       28.26     15.65 o
   1  20   7        0.73      -16.72     16.72 o
   2  20   7        3.34       21.93     20.13 o
   3  20   7      169.75      171.72     23.91 o
   4  20   7       43.55       64.18     22.15 o
   5  20   7        7.88      -23.34     25.99 o
   6  20   7        0.50       -3.76     16.98 o
  -8  21   7        0.68       18.92     24.40 o
  -7  21   7        6.36       12.60     22.79 o
  -6  21   7        2.29      -18.18     18.18 o
  -5  21   7       48.67       51.60     16.21 o
  -4  21   7       15.30       13.93     17.82 o
  -3  21   7        2.02       -1.51     15.73 o
  -2  21   7       66.14       61.57     17.81 o
  -1  21   7       50.82       87.82     18.15 o
   0  21   7      151.87      146.85     23.25 o
   1  21   7       18.22        1.13     25.12 o
   2  21   7      125.05      169.80     24.01 o
   3  21   7        5.58       31.30     27.35 o
   4  21   7        0.06      -16.09     20.43 o
   5  21   7        5.36       49.48     22.48 o
  -7  22   7        5.62       13.39     20.80 o
  -6  22   7        0.95        2.69     19.97 o
  -5  22   7        5.16       -9.76     19.25 o
  -4  22   7      232.69      265.49     23.63 o
  -3  22   7       10.59        7.23     17.81 o
  -2  22   7        0.01        5.18     17.49 o
  -1  22   7       52.81       42.58     21.44 o
   0  22   7       21.87       31.74     20.78 o
   1  22   7        8.54       38.79     37.00 o
   2  22   7       41.72       41.84     33.18 o
   3  22   7       42.45       87.70     27.01 o
   4  22   7       18.44       13.61     23.51 o
  -5  23   7       10.56       41.93     26.61 o
  -4  23   7       12.37        9.91     24.80 o
  -3  23   7       55.95       41.82     21.02 o
  -2  23   7        0.75       -1.17     18.32 o
  -1  23   7       12.18        6.55     22.40 o
   0  23   7       54.70       23.25     48.96 o
   1  23   7        0.06       27.71     41.58 o
   2  23   7       29.00        8.81     22.91 o
  -3  24   7       32.50       38.25     26.48 o
  -2  24   7        2.44      -22.24     22.24 o
  -1  24   7        2.36       17.78     24.02 o
   0  24   7       58.17       39.59     25.11 o
 -14   0   8      134.93      147.06     28.22 o
 -12   0   8       31.76       13.27     24.69 o
 -10   0   8      127.95      142.42     15.50 o
  -8   0   8      215.80      215.51     15.81 o
  -6   0   8      234.57      289.00     15.04 o
  -4   0   8     1596.92     1680.30     31.91 o
  -2   0   8        6.58        0.72      2.78 o
   0   0   8     3295.18     3711.44     55.68 o
   2   0   8      293.13      278.40      9.92 o
   4   0   8       60.66       57.51     21.11 o
   6   0   8       15.43       -4.62      8.20 o
   8   0   8      233.87      206.52     17.26 o
  10   0   8      136.17      156.86     40.48 o
  12   0   8        5.51       17.67     18.22 o
 -15   1   8       39.63       33.51     21.93 o
 -14   1   8       33.24       29.35     13.14 o
 -13   1   8       23.96       57.77     24.48 o
 -12   1   8       40.22       38.54      9.89 o
 -11   1   8      206.09      216.31     17.82 o
 -10   1   8       22.97        9.45      9.00 o
  -9   1   8      840.54      802.78     19.83 o
  -8   1   8       28.73       17.41      8.37 o
  -7   1   8      190.91      203.75     13.85 o
  -6   1   8      164.16      168.34      9.07 o
  -5   1   8      184.22      181.00      8.56 o
  -4   1   8      192.91      227.70      7.36 o
  -3   1   8      220.60      232.45      5.82 o
  -2   1   8      458.54      472.05      9.56 o
  -1   1   8      244.84      258.72      6.13 o
   0   1   8     2473.22     2538.53     29.92 o
   1   1   8      205.26      201.92      5.74 o
   2   1   8      607.03      589.73     14.83 o
   3   1   8      419.75      425.53     12.51 o
   4   1   8        5.19        8.42      6.45 o
   5   1   8       77.61       71.90      8.81 o
   6   1   8      566.68      564.90     12.47 o
   7   1   8       67.33       67.95      8.12 o
   8   1   8      225.95      224.52     12.71 o
   9   1   8     1013.62     1015.10     25.97 o
  10   1   8      465.63      485.75     19.47 o
  11   1   8        6.97       19.90     12.22 o
  12   1   8        7.43       -2.19     13.02 o
 -15   2   8        6.26       11.92     16.62 o
 -14   2   8       26.61       38.68     15.71 o
 -13   2   8       37.45       47.55     15.43 o
 -12   2   8        3.07        1.87      9.11 o
 -11   2   8        0.15        2.14      9.67 o
 -10   2   8      652.86      647.22     21.03 o
  -9   2   8      145.06      164.32     11.50 o
  -8   2   8       70.53       51.98      9.13 o
  -7   2   8       25.51       48.29      8.21 o
  -6   2   8       17.53       12.38      7.24 o
  -5   2   8      322.68      368.48      9.91 o
  -4   2   8       29.41       24.23      4.67 o
  -3   2   8       16.97       19.31      3.87 o
  -2   2   8      484.98      488.16      9.02 o
  -1   2   8      249.47      313.70      7.03 o
   0   2   8      504.47      569.09      9.82 o
   1   2   8      213.58      238.01      6.54 o
   2   2   8       33.95       35.00      4.84 o
   3   2   8      320.78      340.08     12.35 o
   4   2   8      440.20      442.76     16.36 o
   5   2   8       26.32       33.56     10.63 o
   6   2   8      286.12      268.76     15.43 o
   7   2   8     1728.80     1637.16     28.66 o
   8   2   8       36.34       50.35      9.59 o
   9   2   8        4.70       36.82     10.69 o
  10   2   8       38.83       46.95     11.52 o
  11   2   8       17.92        9.20     11.87 o
  12   2   8        0.19       -5.76     12.44 o
 -15   3   8        8.21      -16.21     16.21 o
 -14   3   8      289.36      271.47     25.20 o
 -13   3   8       30.29        7.31     11.96 o
 -12   3   8       19.55       36.29      9.67 o
 -11   3   8        3.24       -8.39      8.39 o
 -10   3   8      242.93      265.81     12.60 o
  -9   3   8      811.79      800.69     19.67 o
  -8   3   8        5.80        0.04      7.99 o
  -7   3   8       22.35       23.70      7.80 o
  -6   3   8     1241.30     1273.25     19.50 o
  -5   3   8       40.91       38.04      5.39 o
  -4   3   8       94.46      112.29      5.68 o
  -3   3   8        5.77        0.80      3.90 o
  -2   3   8      529.42      556.63     11.62 o
  -1   3   8      245.10      230.69      6.15 o
   0   3   8      155.72      144.20      5.91 o
   1   3   8        7.29        2.73      3.81 o
   2   3   8       11.21       27.81      5.40 o
   3   3   8      451.35      440.99     14.63 o
   4   3   8       27.47       19.54      7.37 o
   5   3   8     1815.81     1757.69     34.83 o
   6   3   8     1384.72     1350.17     35.64 o
   7   3   8      251.09      260.67     10.02 o
   8   3   8      198.26      171.23     11.75 o
   9   3   8      567.46      540.94     20.01 o
  10   3   8        2.02        6.32     13.89 o
  11   3   8       73.28      127.00     14.00 o
  12   3   8       10.68        5.69     13.05 o
 -15   4   8       26.12       19.82     17.48 o
 -14   4   8      123.18      109.07     17.81 o
 -13   4   8       73.08       47.74     11.38 o
 -12   4   8      256.91      224.75     12.78 o
 -11   4   8       76.73       96.61     10.12 o
 -10   4   8      694.62      644.40     19.24 o
  -9   4   8        4.48        1.15      8.99 o
  -8   4   8        0.11       -1.41      8.42 o
  -7   4   8       11.30        6.52      6.73 o
  -6   4   8       49.85       67.68      7.75 o
  -5   4   8        0.84        2.06      4.92 o
  -4   4   8      210.01      206.51      9.25 o
  -3   4   8      999.08      973.56     15.91 o
  -2   4   8      320.43      313.15      6.91 o
  -1   4   8        1.22       -1.45      1.95 o
   0   4   8     2701.37     2931.76     34.32 o
   1   4   8       52.42       40.35      3.99 o
   2   4   8       19.23       19.97      5.74 o
   3   4   8      254.55      268.12     10.14 o
   4   4   8       16.46       25.80      7.71 o
   5   4   8     1540.37     1518.67     28.41 o
   6   4   8       25.92       29.25      9.70 o
   7   4   8        1.81       -5.88      5.88 o
   8   4   8       13.91       15.33      7.90 o
   9   4   8      162.98      162.58     12.84 o
  10   4   8       98.99      115.03     12.81 o
  11   4   8        5.30        1.21     13.55 o
  12   4   8        2.30       -0.87     12.74 o
 -15   5   8      202.90      187.59     22.05 o
 -14   5   8       51.60       36.90     24.12 o
 -13   5   8        3.51        6.38     15.61 o
 -12   5   8       17.81       -4.82     13.46 o
 -11   5   8      101.15       85.27      9.89 o
 -10   5   8      216.49      194.42     11.48 o
  -9   5   8        0.05        6.84      8.95 o
  -8   5   8       16.10        4.38      8.38 o
  -7   5   8      501.18      502.53     11.57 o
  -6   5   8      160.04      166.15      7.25 o
  -5   5   8      623.62      627.35     12.59 o
  -4   5   8        9.62       17.75      5.15 o
  -3   5   8     1570.11     1753.01     24.85 o
  -2   5   8      220.15      212.48      6.21 o
  -1   5   8      362.96      410.77      8.95 o
   0   5   8        7.21       -0.59      4.34 o
   1   5   8      817.74      813.74     11.59 o
   2   5   8        5.88       10.77      8.32 o
   3   5   8      191.95      193.22      9.76 o
   4   5   8      283.10      298.48     11.56 o
   5   5   8      291.84      311.17     30.48 o
   6   5   8      724.55      684.65     20.83 o
   7   5   8      430.99      458.41     13.97 o
   8   5   8      193.92      196.99     12.32 o
   9   5   8      108.73      111.79     11.75 o
  10   5   8        0.07       -3.20     10.94 o
  11   5   8       53.08       52.78     21.37 o
 -15   6   8        0.22      -18.77     18.77 o
 -14   6   8       16.85        4.69     17.16 o
 -13   6   8       27.85       42.12     15.32 o
 -12   6   8      190.75      220.03     12.50 o
 -11   6   8       71.06       67.55     10.02 o
 -10   6   8      198.30      168.38     11.04 o
  -9   6   8        0.01        6.40     12.82 o
  -8   6   8      431.03      432.63     13.70 o
  -7   6   8        7.59       -6.12      7.43 o
  -6   6   8       11.03        9.69      7.22 o
  -5   6   8      137.77      173.21     10.49 o
  -4   6   8      158.24      160.01      8.08 o
  -3   6   8        0.31       -4.33      4.33 o
  -2   6   8     2176.15     2280.01     26.96 o
  -1   6   8        2.96        9.34      4.53 o
   0   6   8       11.56        9.32      3.81 o
   1   6   8     2073.44     1966.07     23.25 o
   2   6   8       21.94       30.10      4.58 o
   3   6   8      420.76      404.60     10.31 o
   4   6   8      185.85      179.39     10.54 o
   5   6   8      356.32      362.30     17.56 o
   6   6   8       33.71       48.36      9.17 o
   7   6   8        3.07        4.93      7.86 o
   8   6   8       69.28       83.72     10.76 o
   9   6   8      185.48      177.07     14.53 o
  10   6   8      113.68      111.82     13.26 o
  11   6   8      103.52      110.80     14.60 o
 -15   7   8       64.07       59.61     19.40 o
 -14   7   8      100.16      113.88     19.14 o
 -13   7   8       13.96       23.03     15.64 o
 -12   7   8       17.94        4.62     11.07 o
 -11   7   8        1.75       11.49      8.84 o
 -10   7   8       39.17       40.84     12.75 o
  -9   7   8       34.48       36.15      8.96 o
  -8   7   8       31.06       32.45      8.44 o
  -7   7   8       13.55       20.27      7.97 o
  -6   7   8      141.46      164.08      9.52 o
  -5   7   8        5.52        0.54      6.86 o
  -4   7   8     1507.73     1540.08     25.81 o
  -3   7   8      895.57      888.92     16.01 o
  -2   7   8       89.62       63.25      5.39 o
  -1   7   8        9.58        3.86      6.01 o
   0   7   8      189.87      228.85      7.58 o
   1   7   8       16.55       17.95      5.02 o
   2   7   8     1514.65     1607.13     18.93 o
   3   7   8       10.12       16.39      4.89 o
   4   7   8      114.93      128.76      6.94 o
   5   7   8      548.22      505.65     15.34 o
   6   7   8      460.99      438.55     12.41 o
   7   7   8       45.00       34.36     10.25 o
   8   7   8        1.49       12.57     10.81 o
   9   7   8       96.59      107.29     14.05 o
  10   7   8        3.81        4.42     12.53 o
  11   7   8       11.02        0.21     13.73 o
 -14   8   8      134.85      186.73     21.67 o
 -13   8   8       33.33       51.84     16.21 o
 -12   8   8      116.95      145.30     36.24 o
 -11   8   8        1.58       -8.72      8.72 o
 -10   8   8       17.12       11.91      8.83 o
  -9   8   8       35.39       39.25      8.83 o
  -8   8   8      539.66      535.26     15.33 o
  -7   8   8      227.96      210.66     10.90 o
  -6   8   8      372.57      377.35     12.29 o
  -5   8   8       23.09       32.53      7.62 o
  -4   8   8     1001.79      972.71     18.35 o
  -3   8   8      172.23      188.91      7.37 o
  -2   8   8      444.71      440.54     10.04 o
  -1   8   8      544.38      528.69     12.75 o
   0   8   8      209.94      195.77      8.27 o
   1   8   8      236.61      260.98     11.24 o
   2   8   8      128.07       98.71      6.16 o
   3   8   8      512.80      514.37     10.14 o
   4   8   8       41.89       31.09      6.23 o
   5   8   8      257.80      269.43      9.96 o
   6   8   8        0.54        2.13      9.65 o
   7   8   8        3.63       15.10     10.62 o
   8   8   8       97.89      111.91     13.34 o
   9   8   8        0.93       14.41     16.31 o
  10   8   8        2.72        6.68     13.21 o
  11   8   8        0.83      -11.05     18.15 o
 -14   9   8        2.14      -16.17     16.43 o
 -13   9   8       56.06       67.37     17.68 o
 -12   9   8       89.40      109.75     16.93 o
 -11   9   8        9.19       -8.83      8.83 o
 -10   9   8       17.24       24.45      9.25 o
  -9   9   8      327.15      306.65     13.24 o
  -8   9   8      190.44      190.51     12.27 o
  -7   9   8      115.85      129.48     14.41 o
  -6   9   8       22.80       17.72      8.17 o
  -5   9   8      292.36      309.52     11.60 o
  -4   9   8      306.42      269.03      9.39 o
  -3   9   8        9.23       11.21      6.14 o
  -2   9   8      248.51      254.52      8.27 o
  -1   9   8       22.18       19.45      5.36 o
   0   9   8      170.55      178.19      8.56 o
   1   9   8      852.16      871.77     16.34 o
   2   9   8     1555.87     1447.46     21.21 o
   3   9   8       75.19       75.33      6.75 o
   4   9   8       97.81      107.90      7.70 o
   5   9   8      315.33      320.36     11.02 o
   6   9   8       63.16       74.12     12.98 o
   7   9   8       96.38      116.07     21.80 o
   8   9   8      319.91      281.55     29.62 o
   9   9   8       80.08      100.03     14.13 o
  10   9   8       48.33       42.99     15.05 o
  11   9   8       93.83      109.63     17.54 o
 -14  10   8        3.32      -16.42     16.42 o
 -13  10   8        0.78        9.36     15.16 o
 -12  10   8       21.84       16.32     12.86 o
 -11  10   8        0.01       -2.47     10.75 o
 -10  10   8        0.12       -1.54      8.72 o
  -9  10   8       28.06       14.88      8.65 o
  -8  10   8        7.08       11.60      9.40 o
  -7  10   8        6.51       11.25      8.82 o
  -6  10   8      892.08      859.45     18.78 o
  -5  10   8       92.23      100.41      9.14 o
  -4  10   8     1253.02     1177.89     20.60 o
  -3  10   8       16.90       20.93      6.66 o
  -2  10   8        5.13        6.16      4.15 o
  -1  10   8       42.27       38.58      6.00 o
   0  10   8      734.48      688.45     14.62 o
   1  10   8      182.60      202.52      8.76 o
   2  10   8       20.60       31.32      6.47 o
   3  10   8      471.51      432.77     12.63 o
   4  10   8        9.19        1.41      7.57 o
   5  10   8      217.35      208.58      9.84 o
   6  10   8      126.21      132.60     14.11 o
   7  10   8        0.04       -1.83     15.37 o
   8  10   8      115.58      119.27     11.33 o
   9  10   8      101.70      120.04     14.06 o
  10  10   8       21.15       13.88     14.75 o
 -14  11   8        1.18      -14.56     17.49 o
 -13  11   8        6.07       26.23     17.21 o
 -12  11   8       24.66       25.08     13.85 o
 -11  11   8      100.78      142.09     16.71 o
 -10  11   8       35.61       26.20      9.33 o
  -9  11   8        5.21       -3.32      8.35 o
  -8  11   8      123.80      107.26     10.12 o
  -7  11   8        0.26       -8.08      8.08 o
  -6  11   8      273.40      257.03     11.16 o
  -5  11   8       16.66       17.81      8.47 o
  -4  11   8       49.94       52.63      7.33 o
  -3  11   8      136.78      147.85      9.01 o
  -2  11   8        8.83        3.26      3.37 o
  -1  11   8      500.59      489.71     12.70 o
   0  11   8      226.24      222.33      9.46 o
   1  11   8      762.60      785.36     15.82 o
   2  11   8     1334.06     1273.73     31.43 o
   3  11   8       79.86       84.68      8.84 o
   4  11   8      585.72      604.75     18.94 o
   5  11   8      686.94      612.81     18.05 o
   6  11   8      261.85      251.69     14.60 o
   7  11   8       27.08       30.79     10.05 o
   8  11   8       11.64        3.02     12.08 o
   9  11   8        3.91       -2.53     13.77 o
  10  11   8        0.98      -11.55     11.55 o
 -13  12   8        2.36       12.07     17.09 o
 -12  12   8       16.16        4.02     16.31 o
 -11  12   8       66.26       64.23     14.13 o
 -10  12   8       59.23       66.68     12.14 o
  -9  12   8        2.30        2.56     11.85 o
  -8  12   8      232.38      224.98     12.91 o
  -7  12   8        4.89        2.29      8.30 o
  -6  12   8        5.54       10.78      8.08 o
  -5  12   8        5.36       17.94      9.20 o
  -4  12   8      167.31      185.01     10.26 o
  -3  12   8       85.48       98.52     10.78 o
  -2  12   8      454.04      460.24     13.70 o
  -1  12   8      508.92      520.48     13.59 o
   0  12   8      668.09      615.88     17.57 o
   1  12   8       88.92       90.66     10.86 o
   2  12   8      824.41      766.64     18.12 o
   3  12   8      461.27      447.86     19.44 o
   4  12   8      387.59      374.59     14.57 o
   5  12   8        9.75        2.69     10.23 o
   6  12   8      928.49      956.95     32.16 o
   7  12   8       59.67       55.39     10.97 o
   8  12   8       29.95       20.81     10.64 o
   9  12   8      107.07      102.62     13.27 o
  10  12   8        8.65       -3.79     12.98 o
 -13  13   8       18.13       36.40     22.50 o
 -12  13   8       70.48      109.79     16.97 o
 -11  13   8       19.39       14.26     13.61 o
 -10  13   8        1.74       11.62     10.92 o
  -9  13   8      111.48      103.31     10.68 o
  -8  13   8       10.60       25.96      8.97 o
  -7  13   8       31.14       20.81      8.96 o
  -6  13   8      108.26       75.08     10.70 o
  -5  13   8        5.13        1.58      9.59 o
  -4  13   8      262.61      268.99     11.84 o
  -3  13   8      453.94      423.69     13.55 o
  -2  13   8        0.01       -5.39      5.39 o
  -1  13   8     1639.65     1573.26     31.24 o
   0  13   8      508.27      492.72     16.94 o
   1  13   8      539.99      519.76     15.94 o
   2  13   8      417.28      400.03     13.60 o
   3  13   8       17.83       -0.83      8.99 o
   4  13   8       15.30       16.72      8.87 o
   5  13   8      489.26      506.67     25.37 o
   6  13   8        0.01       14.69     11.29 o
   7  13   8      277.72      323.40     17.23 o
   8  13   8       24.14       22.66     11.47 o
   9  13   8       46.56       47.92     13.54 o
 -13  14   8       28.77       56.88     24.52 o
 -12  14   8       51.25       85.17     16.69 o
 -11  14   8        0.19      -13.17     13.17 o
 -10  14   8        3.30       -3.41     12.84 o
  -9  14   8       80.60       85.24     14.85 o
  -8  14   8       13.85        7.77      9.39 o
  -7  14   8        9.92        1.47      8.78 o
  -6  14   8       96.68      111.63     11.57 o
  -5  14   8      388.96      347.21     15.54 o
  -4  14   8      105.66      116.47      8.90 o
  -3  14   8        1.67        8.10      6.83 o
  -2  14   8       43.29       39.24      9.47 o
  -1  14   8      345.48      353.87     23.32 o
   0  14   8      132.85      120.49     16.44 o
   1  14   8       77.26       77.96      9.80 o
   2  14   8      776.50      729.23     20.55 o
   3  14   8       31.86       38.15      9.98 o
   4  14   8      571.77      537.67     20.96 o
   5  14   8        4.49        2.38     12.37 o
   6  14   8       12.71       -3.19     13.40 o
   7  14   8       57.02       68.61     17.42 o
   8  14   8       51.91       76.77     14.16 o
   9  14   8       10.75        3.18     13.89 o
 -12  15   8        4.15       13.58     17.91 o
 -11  15   8        7.98       10.91     13.95 o
 -10  15   8       12.44       23.89     14.27 o
  -9  15   8      219.92      248.95     15.69 o
  -8  15   8       48.08       41.77     10.09 o
  -7  15   8      605.20      573.09     17.93 o
  -6  15   8      111.96      119.66     12.59 o
  -5  15   8      110.99       98.43     11.52 o
  -4  15   8       15.46       10.56     11.74 o
  -3  15   8       52.43       54.87      9.29 o
  -2  15   8       14.46       22.28     10.42 o
  -1  15   8       16.35       10.82     10.29 o
   0  15   8      452.03      431.10     18.01 o
   1  15   8       10.60       16.62      9.28 o
   2  15   8      169.32      181.72     12.95 o
   3  15   8       14.06       23.92     14.29 o
   4  15   8       39.16       51.06     12.83 o
   5  15   8       46.85       38.83     13.51 o
   6  15   8      136.19      154.01     16.75 o
   7  15   8        4.54       34.22     14.59 o
   8  15   8       15.52       27.51     15.55 o
   9  15   8        8.20       20.04     23.19 o
 -12  16   8        3.52       14.97     21.43 o
 -11  16   8        0.60       -4.05     14.99 o
 -10  16   8       20.18       22.17     16.50 o
  -9  16   8        5.89        0.75     13.25 o
  -8  16   8      105.16      104.97     13.08 o
  -7  16   8      243.41      265.22     14.92 o
  -6  16   8      283.48      311.72     18.67 o
  -5  16   8      408.79      371.85     21.52 o
  -4  16   8        0.56       -9.78      9.78 o
  -3  16   8      134.14      122.01     10.87 o
  -2  16   8       78.06       85.06     13.00 o
  -1  16   8       70.52       48.46     12.53 o
   0  16   8       13.25        0.78     10.91 o
   1  16   8        3.55       -3.04     11.51 o
   2  16   8        7.59       -6.49     11.42 o
   3  16   8       13.07       28.28     14.14 o
   4  16   8       28.61       35.41     14.62 o
   5  16   8      193.51      189.75     15.50 o
   6  16   8       32.16        9.54     34.01 o
   7  16   8       18.47       19.61     15.05 o
   8  16   8        8.36        0.48     15.28 o
 -11  17   8        5.99      -11.24     22.95 o
 -10  17   8        2.80      -13.29     17.99 o
  -9  17   8      280.76      269.84     24.14 o
  -8  17   8        2.74      -17.60     17.60 o
  -7  17   8       23.72       32.97     11.35 o
  -6  17   8        2.02      -12.37     12.37 o
  -5  17   8       12.41       19.57     13.02 o
  -4  17   8        5.82      -10.74     10.74 o
  -3  17   8       94.31       91.62     12.41 o
  -2  17   8        8.36        4.96     11.78 o
  -1  17   8       11.90       -2.30     11.89 o
   0  17   8      124.60      124.97     28.08 o
   1  17   8       75.78       71.68     13.17 o
   2  17   8        0.03      -10.75     11.73 o
   3  17   8        8.50        4.11     14.46 o
   4  17   8        3.63        2.71     14.26 o
   5  17   8      140.64      167.97     16.01 o
   6  17   8      125.72      162.47     16.14 o
   7  17   8       18.15       28.34     35.86 o
   8  17   8        0.59      -17.63     26.56 o
 -10  18   8       68.58       60.82     25.64 o
  -9  18   8       86.59      102.60     23.04 o
  -8  18   8      170.00      231.80     30.60 o
  -7  18   8        9.10       20.37     14.20 o
  -6  18   8      313.87      336.67     20.26 o
  -5  18   8       63.45       63.30     14.91 o
  -4  18   8        0.51      -10.68     10.68 o
  -3  18   8       52.81       48.62     14.05 o
  -2  18   8      104.26       81.52     20.21 o
  -1  18   8       18.83       37.38     13.36 o
   0  18   8        7.54       10.34     14.73 o
   1  18   8      106.14      111.80     16.56 o
   2  18   8       27.11       25.05     18.85 o
   3  18   8       65.78       84.94     33.48 o
   4  18   8      109.06       74.30     20.44 o
   5  18   8      132.66      162.08     22.85 o
   6  18   8        7.75        9.25     18.93 o
   7  18   8       36.93       37.04     19.34 o
 -10  19   8        1.34      -23.16     23.16 o
  -9  19   8        1.51      -22.98     22.98 o
  -8  19   8      110.17       95.41     20.75 o
  -7  19   8       44.01       34.21     14.86 o
  -6  19   8       63.71       57.14     15.13 o
  -5  19   8      210.64      208.74     16.21 o
  -4  19   8       62.37       47.04     12.96 o
  -3  19   8       13.17       -7.84     13.27 o
  -2  19   8        0.79        8.18     13.33 o
  -1  19   8       49.84       37.15     13.64 o
   0  19   8      286.52      294.48     21.00 o
   1  19   8       47.38       61.72     20.60 o
   2  19   8       13.35        3.89     18.78 o
   3  19   8      175.55      269.53     33.94 o
   4  19   8       20.45       18.82     20.03 o
   5  19   8        9.78       22.29     30.64 o
   6  19   8      101.25      129.13     55.09 o
  -9  20   8       31.86       30.02     25.43 o
  -8  20   8        2.78       -0.84     24.07 o
  -7  20   8       38.38       20.07     31.40 o
  -6  20   8       79.42       72.83     14.52 o
  -5  20   8      210.22      235.36     16.95 o
  -4  20   8        0.30       -0.06     14.11 o
  -3  20   8        6.66       10.08     15.77 o
  -2  20   8       46.54       64.43     21.32 o
  -1  20   8        8.96       19.74     15.79 o
   0  20   8        0.82       -1.58     19.39 o
   1  20   8       68.27       86.88     21.80 o
   2  20   8       43.67       35.37     20.05 o
   3  20   8       30.59       38.37     20.54 o
   4  20   8        2.21       -0.65     20.94 o
   5  20   8       23.35       22.93     23.65 o
  -8  21   8       49.05       88.05     27.70 o
  -7  21   8      104.67      108.95     27.55 o
  -6  21   8        8.25       33.67     27.79 o
  -5  21   8       36.07       35.92     16.08 o
  -4  21   8        6.62       23.06     17.48 o
  -3  21   8       18.77       40.01     17.82 o
  -2  21   8        8.10      -10.28     19.98 o
  -1  21   8       16.41       26.13     28.94 o
   0  21   8        4.92      -19.15     19.15 o
   1  21   8       26.72       23.61     20.83 o
   2  21   8       15.76       31.59     21.71 o
   3  21   8       39.40       60.28     40.10 o
   4  21   8       78.43      142.71     26.42 o
  -6  22   8        0.08        1.07     20.16 o
  -5  22   8       17.41       37.55     37.04 o
  -4  22   8      119.38      151.31     21.77 o
  -3  22   8      182.96      178.69     27.55 o
  -2  22   8       13.94        1.18     21.85 o
  -1  22   8       11.27       21.74     22.30 o
   0  22   8       36.94       48.39     39.91 o
   1  22   8       45.64       35.66     23.70 o
   2  22   8       18.24        3.03     21.97 o
   3  22   8        0.01        5.98     36.58 o
  -5  23   8        0.08        1.33     25.14 o
  -4  23   8        3.03       11.83     19.68 o
  -3  23   8        1.60        5.84     23.15 o
  -2  23   8       17.54       16.82     23.24 o
  -1  23   8       36.04       22.34     23.82 o
   0  23   8        0.60       12.05     23.32 o
   1  23   8        0.02      -20.53     20.53 o
 -15   0   9       79.44      118.34     35.18 o
 -13   0   9       42.78       49.61     16.82 o
 -11   0   9        5.97       19.68     19.88 o
  -9   0   9     3471.33     3302.88     80.99 o
  -7   0   9      505.03      498.10     20.50 o
  -5   0   9      299.89      302.11     21.67 o
  -3   0   9        9.47       10.17      6.58 o
  -1   0   9     1016.99      850.44     21.80 o
   1   0   9      159.36      130.08      7.36 o
   3   0   9      426.40      482.26     33.76 o
   5   0   9      158.55      160.41      9.43 o
   7   0   9     1079.16     1053.42     34.88 o
   9   0   9      180.00      162.27     18.05 o
  11   0   9        8.30      -17.75     44.98 o
 -15   1   9       29.71       33.75     17.47 o
 -14   1   9        4.49       31.95     15.27 o
 -13   1   9        0.21       -5.02      9.47 o
 -12   1   9        0.01        2.82      9.57 o
 -11   1   9        0.51       -7.32      8.73 o
 -10   1   9      226.58      248.50     13.44 o
  -9   1   9      214.81      208.91     12.39 o
  -8   1   9       33.02       35.71      9.11 o
  -7   1   9       71.13       69.64      8.94 o
  -6   1   9        6.66       13.12      7.10 o
  -5   1   9      754.45      737.60     15.09 o
  -4   1   9      391.08      426.17     10.34 o
  -3   1   9     3369.83     3642.69     42.50 o
  -2   1   9      121.08      124.08      5.56 o
  -1   1   9      263.90      251.54      7.66 o
   0   1   9      880.18      908.47     13.65 o
   1   1   9        1.79        0.97      3.82 o
   2   1   9     1029.25     1062.88     17.35 o
   3   1   9      105.79      121.06      8.56 o
   4   1   9       15.18       21.28      7.38 o
   5   1   9      829.47      796.41     20.19 o
   6   1   9       33.26       30.07      5.70 o
   7   1   9     1017.15     1011.24     24.18 o
   8   1   9      703.03      655.16     20.23 o
   9   1   9      251.60      273.21     25.68 o
  10   1   9       77.47      102.26     12.87 o
  11   1   9        1.93      -11.82     11.82 o
 -15   2   9        0.51        1.68     17.15 o
 -14   2   9      147.77      213.65     17.01 o
 -13   2   9       54.98       72.77     12.09 o
 -12   2   9        3.73       12.43      9.74 o
 -11   2   9        4.25        0.54      8.91 o
 -10   2   9      374.26      362.31     13.94 o
  -9   2   9      841.07      852.13     20.22 o
  -8   2   9        0.16       10.06      8.47 o
  -7   2   9       66.54       54.46      8.74 o
  -6   2   9       80.76       78.56      6.97 o
  -5   2   9      287.00      311.41      9.22 o
  -4   2   9       95.02       76.73      6.07 o
  -3   2   9      147.93      176.39      7.44 o
  -2   2   9        7.38        2.71      3.67 o
  -1   2   9        8.37        5.84      4.23 o
   0   2   9      172.55      181.16      6.57 o
   1   2   9       27.90       27.71      5.28 o
   2   2   9      286.98      289.19     10.12 o
   3   2   9      142.13      138.13      7.66 o
   4   2   9       34.60       35.28     10.88 o
   5   2   9      376.42      368.38     14.93 o
   6   2   9     1404.51     1358.64     35.56 o
   7   2   9       12.40       24.99      8.59 o
   8   2   9      253.50      291.35     21.01 o
   9   2   9       92.26       95.94     11.64 o
  10   2   9       16.66       42.05     15.28 o
  11   2   9        0.75       23.82     14.01 o
 -15   3   9      307.00      318.38     24.14 o
 -14   3   9        0.09       -3.98     14.84 o
 -13   3   9      288.08      332.85     16.54 o
 -12   3   9      148.40      150.82     11.89 o
 -11   3   9       16.99       18.95      9.26 o
 -10   3   9       35.86       22.44      9.01 o
  -9   3   9      206.73      227.09     12.19 o
  -8   3   9        6.65        2.08      8.91 o
  -7   3   9        3.79        9.73      6.36 o
  -6   3   9      147.75      150.63      7.80 o
  -5   3   9      553.58      572.17     12.58 o
  -4   3   9      715.89      729.48     17.15 o
  -3   3   9       27.23       30.94      5.87 o
  -2   3   9      251.69      264.87      7.64 o
  -1   3   9        7.96       11.21      4.50 o
   0   3   9      386.06      397.35      9.84 o
   1   3   9      913.29      864.41     12.96 o
   2   3   9       36.50       40.54      7.17 o
   3   3   9        2.46        6.89      6.50 o
   4   3   9        3.59       -0.10      8.30 o
   5   3   9     3793.81     3588.90     55.78 o
   6   3   9      956.80      982.95     29.36 o
   7   3   9      853.26      862.97     21.66 o
   8   3   9       30.83       19.94      9.43 o
   9   3   9       15.07       18.96     10.09 o
  10   3   9        5.96       17.86     12.66 o
  11   3   9       55.63       70.11     13.35 o
 -15   4   9       61.72       70.20     19.07 o
 -14   4   9       47.79       17.62     16.24 o
 -13   4   9        7.14        5.09     10.88 o
 -12   4   9        6.23        8.90      9.49 o
 -11   4   9      147.97      147.03     11.35 o
 -10   4   9      178.23      175.64     11.50 o
  -9   4   9     1379.00     1265.58     35.43 o
  -8   4   9       97.47      103.64      9.83 o
  -7   4   9       64.05       87.71      7.23 o
  -6   4   9      191.03      206.40      8.51 o
  -5   4   9      460.72      455.18     11.17 o
  -4   4   9      123.01      132.20      6.92 o
  -3   4   9     2856.57     2774.60     45.01 o
  -2   4   9        0.00        6.61      4.26 o
  -1   4   9      149.54      154.50      6.52 o
   0   4   9       67.79       61.05      4.86 o
   1   4   9        0.57       -4.61      4.76 o
   2   4   9     1160.51     1153.07     28.11 o
   3   4   9      227.68      212.26      9.03 o
   4   4   9       54.63       57.87      8.27 o
   5   4   9       42.51       80.98     10.71 o
   6   4   9       82.09      105.91     11.04 o
   7   4   9       19.17        9.14      9.91 o
   8   4   9       41.10       23.57      9.39 o
   9   4   9      106.65      118.32     11.96 o
  10   4   9        1.70        6.19     10.94 o
  11   4   9       46.19       33.37     12.63 o
 -15   5   9        3.52      -19.59     20.24 o
 -14   5   9       51.01       73.04     18.11 o
 -13   5   9       83.94       96.97     12.77 o
 -12   5   9      101.59       83.02     10.82 o
 -11   5   9        0.10       -9.11      9.11 o
 -10   5   9      233.49      241.55     12.30 o
  -9   5   9       95.56       78.47      9.84 o
  -8   5   9        5.46        4.39      5.89 o
  -7   5   9      264.98      267.70     12.79 o
  -6   5   9       48.68       53.11      6.53 o
  -5   5   9      213.97      216.94      8.36 o
  -4   5   9     1167.06     1212.60     18.64 o
  -3   5   9      138.05      162.07      9.48 o
  -2   5   9        1.53       -1.59      4.29 o
  -1   5   9      839.26      908.31     20.88 o
   0   5   9       21.46       20.35      4.97 o
   1   5   9      134.76      139.61      6.38 o
   2   5   9      423.53      413.64      9.83 o
   3   5   9      697.83      730.80     16.42 o
   4   5   9      184.25      189.49     15.60 o
   5   5   9     1312.43     1227.14     32.29 o
   6   5   9      115.44      116.23     11.51 o
   7   5   9      398.55      377.02     13.93 o
   8   5   9        7.24       12.53      9.07 o
   9   5   9       64.26       57.14     11.41 o
  10   5   9      168.44      173.26     14.10 o
  11   5   9       62.91       65.13     13.73 o
 -15   6   9        6.49        0.08     17.73 o
 -14   6   9       24.44       28.32     17.37 o
 -13   6   9        0.16        1.22     16.38 o
 -12   6   9        1.27        4.01     10.21 o
 -11   6   9       40.03       31.24      9.62 o
 -10   6   9        4.54        7.24      8.62 o
  -9   6   9      225.18      196.34     12.42 o
  -8   6   9       55.10       47.32      8.77 o
  -7   6   9       40.75       48.40      8.84 o
  -6   6   9       45.28       40.92      7.60 o
  -5   6   9      422.66      411.71     12.23 o
  -4   6   9      215.21      220.37     11.97 o
  -3   6   9        8.23       -3.96      3.96 o
  -2   6   9      137.24      157.84      6.63 o
  -1   6   9      667.96      687.12     13.05 o
   0   6   9      496.41      515.28     11.30 o
   1   6   9      342.56      359.21      8.38 o
   2   6   9     1293.75     1297.88     18.16 o
   3   6   9        6.51       12.09      7.61 o
   4   6   9       31.25       26.79     10.26 o
   5   6   9       41.74       46.21     10.22 o
   6   6   9      915.35      833.39     37.56 o
   7   6   9        0.01        4.80      8.76 o
   8   6   9      191.63      197.32     13.73 o
   9   6   9      204.19      198.81     28.22 o
  10   6   9        2.13        0.52     12.56 o
  11   6   9        0.17       -4.12     13.85 o
 -15   7   9        1.10       50.85     34.28 o
 -14   7   9        7.38       -2.76     16.76 o
 -13   7   9      105.39       26.54     13.89 o
 -12   7   9       72.40       61.03     10.58 o
 -11   7   9        1.98       -8.76      8.76 o
 -10   7   9      168.35      151.19     12.45 o
  -9   7   9        1.94       -6.10      8.29 o
  -8   7   9        2.67        8.95      8.87 o
  -7   7   9      157.75      169.26     13.80 o
  -6   7   9        0.55       -1.50      7.79 o
  -5   7   9     1069.34     1045.75     19.57 o
  -4   7   9       58.26       64.41      8.20 o
  -3   7   9      858.33      852.55     16.64 o
  -2   7   9       86.65       98.82      7.61 o
  -1   7   9      264.53      255.04      9.25 o
   0   7   9      161.76      136.14      7.74 o
   1   7   9      117.02      106.19      7.69 o
   2   7   9        0.02       10.25      5.51 o
   3   7   9     1035.86      950.71     15.89 o
   4   7   9      506.83      501.80     12.33 o
   5   7   9       53.81       51.53     10.20 o
   6   7   9        7.70        2.99      7.67 o
   7   7   9        7.89       12.34      9.41 o
   8   7   9        7.66        1.94     10.47 o
   9   7   9        0.03       29.04     11.63 o
  10   7   9       25.13       22.79     13.61 o
  11   7   9        4.94       19.46     14.31 o
 -14   8   9       62.61       74.93     19.09 o
 -13   8   9       11.97       13.74     20.47 o
 -12   8   9        0.30       -1.50     12.51 o
 -11   8   9       46.12       39.71     10.21 o
 -10   8   9       10.89       12.86     10.08 o
  -9   8   9        3.71       -8.44      8.44 o
  -8   8   9       71.32       75.38     10.05 o
  -7   8   9      165.50      154.62     15.44 o
  -6   8   9       32.21       22.52      8.18 o
  -5   8   9       83.84      111.75      9.15 o
  -4   8   9      310.25      332.27     12.16 o
  -3   8   9       17.48       12.09      4.25 o
  -2   8   9      230.01      217.39      7.58 o
  -1   8   9      196.10      228.35      9.17 o
   0   8   9       30.70       27.72      6.52 o
   1   8   9       88.97       99.61      6.60 o
   2   8   9      217.27      223.33     12.68 o
   3   8   9      198.08      222.57      8.53 o
   4   8   9       87.46       92.77      7.06 o
   5   8   9      266.42      273.37     12.69 o
   6   8   9       33.02       10.89      8.91 o
   7   8   9      119.69      120.47     11.68 o
   8   8   9       29.14        9.83     17.34 o
   9   8   9        0.23       -6.82     14.52 o
  10   8   9       54.78       48.13     14.68 o
 -14   9   9       12.31       15.42     17.53 o
 -13   9   9       66.76       66.68     15.37 o
 -12   9   9        4.64       -2.64     12.55 o
 -11   9   9       30.81       44.77     11.08 o
 -10   9   9      191.09      214.20     16.10 o
  -9   9   9        0.71       -7.78      8.67 o
  -8   9   9      917.01      848.57     20.45 o
  -7   9   9      636.71      574.38     17.24 o
  -6   9   9      147.64      148.00     14.15 o
  -5   9   9        0.00       -4.66      8.37 o
  -4   9   9       66.97       64.29      9.04 o
  -3   9   9      168.88      143.27     13.65 o
  -2   9   9     1364.98     1308.21     18.72 o
  -1   9   9      517.81      526.68     13.79 o
   0   9   9      185.51      169.78      8.67 o
   1   9   9      922.92      903.94     22.80 o
   2   9   9      341.70      333.70      9.82 o
   3   9   9       57.60       46.69      6.55 o
   4   9   9       78.38       71.23      7.85 o
   5   9   9       53.57       51.28      7.44 o
   6   9   9      360.81      360.64     13.91 o
   7   9   9      598.91      576.62     34.58 o
   8   9   9       93.84      119.63     12.66 o
   9   9   9       29.38       36.08     12.27 o
  10   9   9        4.60        7.48     17.39 o
 -14  10   9       82.71      103.72     20.23 o
 -13  10   9       11.93       25.12     17.21 o
 -12  10   9        4.29        3.76     16.34 o
 -11  10   9       29.31       33.29      9.77 o
 -10  10   9       19.34        8.17      9.44 o
  -9  10   9       18.27       18.19      9.31 o
  -8  10   9       39.55       33.02      9.16 o
  -7  10   9      198.45      210.24     11.42 o
  -6  10   9      123.24      138.39      9.60 o
  -5  10   9      315.36      309.06     13.01 o
  -4  10   9      561.38      554.09     14.00 o
  -3  10   9     2726.83     2637.94     43.96 o
  -2  10   9      198.44      207.80      8.11 o
  -1  10   9      450.97      433.62     12.69 o
   0  10   9      474.46      479.30     13.61 o
   1  10   9      430.91      413.80     11.61 o
   2  10   9       32.21       33.21      8.65 o
   3  10   9       34.90       42.93      8.98 o
   4  10   9      136.05      123.47      9.33 o
   5  10   9      145.87      135.34      9.20 o
   6  10   9      196.89      216.15     11.71 o
   7  10   9       23.01       11.91      9.25 o
   8  10   9        8.17        2.58      9.92 o
   9  10   9        1.29       14.57     10.45 o
  10  10   9        0.05        1.84     13.55 o
 -14  11   9        3.80       30.87     35.49 o
 -13  11   9        3.78        8.12     23.80 o
 -12  11   9       24.06       39.21     14.84 o
 -11  11   9       57.02       43.67     12.14 o
 -10  11   9        2.70       -5.12      8.94 o
  -9  11   9      274.33      247.72     21.01 o
  -8  11   9       37.12       30.46      9.11 o
  -7  11   9        0.22       -0.52      8.06 o
  -6  11   9        6.04        2.04      8.40 o
  -5  11   9      636.94      624.44     18.08 o
  -4  11   9      327.98      325.21     10.95 o
  -3  11   9      341.77      332.33     11.56 o
  -2  11   9     1669.93     1622.80     24.00 o
  -1  11   9      276.08      256.39     11.99 o
   0  11   9        0.51        4.85      8.61 o
   1  11   9      102.53      105.49      9.18 o
   2  11   9       31.72        9.38      9.16 o
   3  11   9      183.53      158.48      9.95 o
   4  11   9        9.81       -7.82      7.82 o
   5  11   9      303.79      302.58     13.99 o
   6  11   9       20.74       28.80      9.76 o
   7  11   9       22.06       11.22      9.80 o
   8  11   9       22.80       26.49     10.63 o
   9  11   9       24.38       16.51     11.40 o
  10  11   9        3.57       -3.57     12.83 o
 -13  12   9        7.82       19.66     17.59 o
 -12  12   9       15.55        4.93     14.49 o
 -11  12   9        0.06        2.43     15.06 o
 -10  12   9        9.30       25.37      9.71 o
  -9  12   9       56.50       76.76     10.40 o
  -8  12   9       91.19      128.77     10.93 o
  -7  12   9        0.04       -8.15      8.15 o
  -6  12   9       17.98       11.18      8.51 o
  -5  12   9       11.90       11.28      9.42 o
  -4  12   9       40.12       42.59      7.77 o
  -3  12   9       78.28       93.79      8.73 o
  -2  12   9      600.46      597.72     15.84 o
  -1  12   9      899.50      853.80     20.20 o
   0  12   9      694.86      696.67     18.16 o
   1  12   9     1416.32     1372.05     23.56 o
   2  12   9        0.00        7.11      8.48 o
   3  12   9      100.06       81.04     10.73 o
   4  12   9        0.03        6.13      7.69 o
   5  12   9      691.66      679.71     20.10 o
   6  12   9       28.33       35.57     10.50 o
   7  12   9        1.81       15.78     10.26 o
   8  12   9       43.93       43.04     11.30 o
   9  12   9       49.50       56.15     12.56 o
 -13  13   9        2.18      -16.76     16.76 o
 -12  13   9       10.85       35.28     15.43 o
 -11  13   9       61.68       53.72     14.85 o
 -10  13   9       86.65       84.17     13.04 o
  -9  13   9       12.42       14.62      9.63 o
  -8  13   9       12.25        3.16      9.17 o
  -7  13   9        6.60       17.67      9.20 o
  -6  13   9       77.88       90.47     11.42 o
  -5  13   9       11.77       12.64      9.28 o
  -4  13   9        7.23        7.44      6.89 o
  -3  13   9      216.61      184.00     10.31 o
  -2  13   9       10.94       -1.28      8.59 o
  -1  13   9     1435.79     1370.83     26.21 o
   0  13   9      561.55      553.10     16.45 o
   1  13   9     1359.86     1208.50     24.15 o
   2  13   9       12.75        0.98     10.16 o
   3  13   9        5.41        0.63      8.85 o
   4  13   9       91.85      113.66     11.09 o
   5  13   9       92.90       94.89     17.39 o
   6  13   9        0.54      -10.09     10.09 o
   7  13   9       29.55       38.53     14.17 o
   8  13   9       11.65       15.66     11.83 o
   9  13   9        0.04        9.26     15.87 o
 -12  14   9        0.37        6.30     15.51 o
 -11  14   9       15.35       37.51     14.78 o
 -10  14   9       18.66       14.57     13.68 o
  -9  14   9       52.19       51.30     10.38 o
  -8  14   9       76.02       86.79     18.93 o
  -7  14   9        0.07       -8.56      8.56 o
  -6  14   9       96.71       97.54     11.90 o
  -5  14   9        3.66       11.38     11.90 o
  -4  14   9      280.69      268.85     15.33 o
  -3  14   9      291.95      326.18     12.35 o
  -2  14   9      131.52      132.93     10.78 o
  -1  14   9       21.88       25.16      9.07 o
   0  14   9      543.61      533.62     24.24 o
   1  14   9      283.72      243.99     12.64 o
   2  14   9        0.08        7.24      8.93 o
   3  14   9      623.21      537.08     18.02 o
   4  14   9        3.29       22.82     10.61 o
   5  14   9        2.02        2.19      9.28 o
   6  14   9       41.75       60.70     11.86 o
   7  14   9       26.61       34.21     12.89 o
   8  14   9       27.35       22.80     13.63 o
 -12  15   9        7.33       16.28     20.70 o
 -11  15   9        0.00       -0.76     14.33 o
 -10  15   9       47.39       45.28     16.04 o
  -9  15   9      105.07      114.11     13.45 o
  -8  15   9       27.96       25.45      9.92 o
  -7  15   9       65.58       49.85     11.72 o
  -6  15   9      182.58      208.34     16.96 o
  -5  15   9        0.65      -12.12     12.12 o
  -4  15   9        0.00       -7.52     11.63 o
  -3  15   9       26.38       13.86      8.84 o
  -2  15   9        7.96        8.63      9.68 o
  -1  15   9       44.79       38.48      9.54 o
   0  15   9      107.91       98.24     11.21 o
   1  15   9      366.16      333.55     15.58 o
   2  15   9        0.03        3.59     10.04 o
   3  15   9        0.01        8.61     16.96 o
   4  15   9       78.27      101.19     14.58 o
   5  15   9      354.09      397.73     21.51 o
   6  15   9        4.37       -0.83     12.99 o
   7  15   9       61.84       20.46     18.70 o
   8  15   9       14.20      -10.68     15.78 o
 -11  16   9       25.39       42.34     20.10 o
 -10  16   9       25.20       40.30     23.92 o
  -9  16   9       16.54        9.31     13.66 o
  -8  16   9      174.70      147.04     13.88 o
  -7  16   9       66.50       64.68     12.28 o
  -6  16   9       75.15      114.91     15.37 o
  -5  16   9       45.08       48.38     13.91 o
  -4  16   9      167.95      154.80     13.88 o
  -3  16   9       26.91       27.07     12.76 o
  -2  16   9       15.91        2.11     10.01 o
  -1  16   9       36.13       26.44     10.89 o
   0  16   9        1.78       -5.19     13.92 o
   1  16   9       38.89       28.87     12.77 o
   2  16   9       19.98       44.13     12.49 o
   3  16   9       15.89       14.62     14.24 o
   4  16   9       12.43        5.76     13.75 o
   5  16   9       92.21      130.76     22.53 o
   6  16   9       13.15        8.09     12.07 o
   7  16   9       11.29        1.37     13.82 o
 -11  17   9       43.00       26.17     24.36 o
 -10  17   9      231.46      202.61     24.08 o
  -9  17   9       41.40       40.05     18.30 o
  -8  17   9        0.01        3.92     14.02 o
  -7  17   9      155.58      152.36     15.35 o
  -6  17   9        4.15       -4.03     18.10 o
  -5  17   9       31.17       25.55     13.63 o
  -4  17   9        7.22        2.05     11.28 o
  -3  17   9       64.62       58.11     13.71 o
  -2  17   9        0.24        0.12     11.58 o
  -1  17   9       39.51       23.64     12.45 o
   0  17   9       39.95       14.87     14.56 o
   1  17   9        9.93        4.61     12.80 o
   2  17   9        3.65       12.93     15.15 o
   3  17   9        4.19       -1.15     14.52 o
   4  17   9      137.42      138.79     17.57 o
   5  17   9        3.67       15.35     15.34 o
   6  17   9      105.98       99.63     15.64 o
   7  17   9        5.52        0.83     20.16 o
 -10  18   9      129.52      156.89     24.18 o
  -9  18   9       56.16       64.04     20.30 o
  -8  18   9        1.82      -12.65     23.22 o
  -7  18   9       17.57       13.77     11.61 o
  -6  18   9       74.26       60.75     14.88 o
  -5  18   9        3.81        0.82     11.46 o
  -4  18   9       25.27        7.08     14.44 o
  -3  18   9        2.49       -8.00     13.25 o
  -2  18   9        4.29      -12.62     12.62 o
  -1  18   9      162.15      149.62     22.64 o
   0  18   9      127.85      129.83     17.59 o
   1  18   9        0.69      -11.00     14.24 o
   2  18   9       61.97       41.86     19.42 o
   3  18   9        6.33      -17.67     17.67 o
   4  18   9        1.08       10.13     19.15 o
   5  18   9       97.45       91.42     21.96 o
   6  18   9      277.51      333.25     28.93 o
  -9  19   9      203.32      219.84     25.44 o
  -8  19   9        7.19       -7.27     18.46 o
  -7  19   9       47.19       37.23     18.13 o
  -6  19   9        0.16      -13.97     13.97 o
  -5  19   9       34.38       60.85     13.42 o
  -4  19   9       54.72       70.84     13.72 o
  -3  19   9        5.40       22.91     13.77 o
  -2  19   9       17.52       24.60     15.92 o
  -1  19   9      100.50       85.24     16.80 o
   0  19   9       31.64       63.41     15.84 o
   1  19   9      197.97      262.59     26.10 o
   2  19   9       22.51       19.90     33.48 o
   3  19   9        2.02        0.09     19.20 o
   4  19   9       46.84       43.14     24.67 o
   5  19   9      104.57      154.69     28.11 o
  -8  20   9       37.47       36.00     21.13 o
  -7  20   9       12.56       36.87     19.61 o
  -6  20   9       71.52       77.40     15.26 o
  -5  20   9        3.12       -3.57     13.05 o
  -4  20   9       72.21      105.83     16.93 o
  -3  20   9        1.97      -15.62     15.62 o
  -2  20   9       22.79       25.51     24.34 o
  -1  20   9       17.33       37.07     31.08 o
   0  20   9      158.12      159.39     24.53 o
   1  20   9       29.55       26.58     20.88 o
   2  20   9        2.36      -13.54     29.24 o
   3  20   9       32.36       29.65     45.74 o
   4  20   9       93.44       82.87     23.78 o
  -7  21   9        0.16       -7.38     23.44 o
  -6  21   9        0.07        4.42     14.58 o
  -5  21   9        8.07       16.93     14.45 o
  -4  21   9        0.81       12.09     15.89 o
  -3  21   9        1.21        5.49     23.80 o
  -2  21   9        8.90       12.24     17.00 o
  -1  21   9        6.97       12.56     21.08 o
   0  21   9        2.06       26.68     22.55 o
   1  21   9        4.32       24.98     21.75 o
   2  21   9       58.42       34.34     22.83 o
   3  21   9       29.95       39.82     23.06 o
  -6  22   9       55.83       63.21     32.02 o
  -5  22   9       79.30      113.44     25.69 o
  -4  22   9       13.31       -7.97     22.41 o
  -3  22   9       13.54       10.97     23.00 o
  -2  22   9       29.36       15.95     23.35 o
  -1  22   9       71.43       48.70     24.00 o
   0  22   9        0.09      -18.36     22.20 o
   1  22   9        6.51       -1.01     24.97 o
   2  22   9        8.52       47.66     23.62 o
  -2  23   9        3.77        1.41     22.29 o
  -1  23   9        2.58       32.08     32.99 o
 -14   0  10        0.55       -1.57     18.73 o
 -12   0  10      143.36      188.18     18.60 o
 -10   0  10       18.06        8.23     12.79 o
  -8   0  10      287.73      280.98     18.10 o
  -6   0  10      373.20      361.67     18.13 o
  -4   0  10      405.99      389.03     19.98 o
  -2   0  10      217.38      201.64     12.24 o
   0   0  10      643.67      677.44     17.20 o
   2   0  10        0.51       10.90      6.44 o
   4   0  10     3862.86     3606.88     68.31 o
   6   0  10       74.57      110.94     23.53 o
   8   0  10        2.40       11.53     13.62 o
  10   0  10      174.54      209.78     36.78 o
 -15   1  10       38.91       62.91     18.55 o
 -14   1  10       39.05       17.45     17.65 o
 -13   1  10       12.97        6.94     10.22 o
 -12   1  10      194.00      206.68     13.09 o
 -11   1  10      120.49      118.75     10.84 o
 -10   1  10      119.12      146.49     11.05 o
  -9   1  10      217.07      231.71     15.79 o
  -8   1  10       94.75       95.30     10.27 o
  -7   1  10      587.51      569.18     16.17 o
  -6   1  10      432.61      485.03     13.83 o
  -5   1  10      382.27      383.55     12.58 o
  -4   1  10        5.82       18.89      7.54 o
  -3   1  10      534.52      572.45     15.87 o
  -2   1  10      280.19      284.81      8.95 o
  -1   1  10      113.92      103.30      6.73 o
   0   1  10      325.22      329.66      8.26 o
   1   1  10       54.71       68.77      5.28 o
   2   1  10      365.08      368.16      8.92 o
   3   1  10      195.96      198.77      8.53 o
   4   1  10       82.06      109.06      9.09 o
   5   1  10       18.05       30.43      8.12 o
   6   1  10      453.27      463.11     19.53 o
   7   1  10        6.64       -0.55      8.34 o
   8   1  10      354.23      368.61     16.23 o
   9   1  10      161.01      160.13     12.84 o
  10   1  10       37.25       51.49     12.39 o
  11   1  10       10.13        8.00     16.26 o
 -15   2  10        7.67       17.52     17.69 o
 -14   2  10        6.99      -15.99     15.99 o
 -13   2  10       75.05       84.04     11.28 o
 -12   2  10        2.20       -8.28      9.38 o
 -11   2  10        9.25       12.07      9.56 o
 -10   2  10       37.07       27.16      8.98 o
  -9   2  10        1.30        0.95      8.88 o
  -8   2  10        5.19       -2.22     10.61 o
  -7   2  10      102.51      110.84      9.38 o
  -6   2  10      964.18      953.63     18.81 o
  -5   2  10      325.38      385.11     12.95 o
  -4   2  10       41.50       53.65      7.44 o
  -3   2  10     2369.39     2579.60     32.06 o
  -2   2  10      296.14      271.20      8.79 o
  -1   2  10       74.83      103.12      6.78 o
   0   2  10      849.95      854.30     15.02 o
   1   2  10       59.57       41.91      5.14 o
   2   2  10      606.16      549.17     11.11 o
   3   2  10       71.65       61.54      6.60 o
   4   2  10      388.61      353.57     12.91 o
   5   2  10     1506.28     1471.04     37.33 o
   6   2  10      132.35      150.59     14.47 o
   7   2  10      170.39      185.06     10.88 o
   8   2  10        6.42       23.24      9.62 o
   9   2  10        1.51       11.54     10.40 o
  10   2  10       20.20       17.72     11.82 o
  11   2  10       20.33       21.37     12.85 o
 -15   3  10        0.00       -3.85     16.83 o
 -14   3  10      100.51      150.59     24.49 o
 -13   3  10       12.63        2.45     10.14 o
 -12   3  10       19.70       20.84      9.96 o
 -11   3  10      241.46      258.65     13.58 o
 -10   3  10        2.96       -8.56      8.56 o
  -9   3  10      211.56      219.52     12.05 o
  -8   3  10      189.96      231.24      9.97 o
  -7   3  10       25.65       19.68      6.99 o
  -6   3  10       93.20       79.44      8.13 o
  -5   3  10       96.30       98.34      8.97 o
  -4   3  10       54.82       53.80      7.56 o
  -3   3  10     1876.12     1894.10     28.35 o
  -2   3  10       36.02       29.60      5.61 o
  -1   3  10      468.63      471.80     10.44 o
   0   3  10       63.37       68.98      6.30 o
   1   3  10      332.27      344.61      8.54 o
   2   3  10        6.51       13.09      4.99 o
   3   3  10        8.73        6.73      7.01 o
   4   3  10      668.07      640.33     15.88 o
   5   3  10      244.19      250.39     13.46 o
   6   3  10      462.24      395.00     18.26 o
   7   3  10        7.38       -1.54      9.81 o
   8   3  10       88.04       78.07     10.30 o
   9   3  10       36.41       38.12     10.67 o
  10   3  10       76.16      107.77     12.96 o
 -15   4  10       78.85       85.69     27.04 o
 -14   4  10        2.90       20.59     16.84 o
 -13   4  10        2.58        7.69     11.21 o
 -12   4  10       10.98       10.97      9.95 o
 -11   4  10       43.11       35.33      9.89 o
 -10   4  10       38.77       37.05      9.41 o
  -9   4  10       25.93       41.37      9.12 o
  -8   4  10       70.05       56.42      9.36 o
  -7   4  10       14.18        8.27      6.77 o
  -6   4  10       50.96       42.59      6.92 o
  -5   4  10        6.08       -6.00      6.43 o
  -4   4  10     1072.30     1018.66     19.94 o
  -3   4  10       43.43       48.26      6.47 o
  -2   4  10      171.31      166.58      8.28 o
  -1   4  10      255.10      243.05      7.91 o
   0   4  10      543.96      508.98     14.23 o
   1   4  10       97.58      130.16      9.63 o
   2   4  10      919.71      923.79     15.35 o
   3   4  10      428.35      457.74     15.07 o
   4   4  10       12.12       18.59      9.50 o
   5   4  10     1591.03     1562.83     30.08 o
   6   4  10       26.81       30.40     10.55 o
   7   4  10       87.03       91.62     14.99 o
   8   4  10       58.60       44.52      9.50 o
   9   4  10       15.51       -6.74     10.02 o
  10   4  10       12.05        9.15     11.67 o
 -15   5  10       79.81       77.89     20.02 o
 -14   5  10        7.48       -3.93     16.52 o
 -13   5  10        0.04        5.32     11.37 o
 -12   5  10       13.80        2.37      9.74 o
 -11   5  10      137.58      139.47     11.83 o
 -10   5  10       17.98       15.78      8.58 o
  -9   5  10      645.08      688.88     24.68 o
  -8   5  10       40.01       12.31      8.51 o
  -7   5  10      565.34      551.35     13.52 o
  -6   5  10      753.36      749.07     15.44 o
  -5   5  10      568.23      606.76     14.37 o
  -4   5  10      400.49      389.14     19.50 o
  -3   5  10      231.56      237.68     10.63 o
  -2   5  10      731.86      683.90     13.86 o
  -1   5  10      148.08      150.70      7.17 o
   0   5  10        4.07        2.03      5.07 o
   1   5  10       79.55       79.88      6.76 o
   2   5  10      492.37      458.31     10.97 o
   3   5  10      403.38      405.25     22.48 o
   4   5  10      224.24      235.77     13.15 o
   5   5  10      388.38      422.10     16.72 o
   6   5  10        0.10       11.75     13.23 o
   7   5  10      350.18      311.40     72.42 o
   8   5  10       91.67       81.86     10.06 o
   9   5  10       70.55       72.52     11.36 o
  10   5  10        6.86        1.67     11.11 o
 -14   6  10        6.50       17.26     17.50 o
 -13   6  10        9.73       27.08     14.21 o
 -12   6  10       10.49       10.40     11.07 o
 -11   6  10        3.91        3.36      9.31 o
 -10   6  10       74.87       75.84     10.04 o
  -9   6  10       73.23       71.86      9.89 o
  -8   6  10      133.31      154.04     10.96 o
  -7   6  10      257.55      227.94     11.48 o
  -6   6  10        9.79        2.06      7.95 o
  -5   6  10        0.43       12.41      7.79 o
  -4   6  10        8.11       10.59      9.23 o
  -3   6  10        0.05        0.50      6.38 o
  -2   6  10       74.91       79.24      6.86 o
  -1   6  10      258.74      270.01      9.67 o
   0   6  10        1.74        1.96      5.60 o
   1   6  10        0.18       -6.08      6.08 o
   2   6  10      161.28      168.26      9.64 o
   3   6  10      124.00      111.40     13.08 o
   4   6  10        1.49        1.14      9.48 o
   5   6  10     1280.90     1205.53     28.47 o
   6   6  10      399.26      371.50     27.63 o
   7   6  10        1.18       20.22     18.58 o
   8   6  10       43.20       34.38     10.76 o
   9   6  10        6.88        9.56     11.11 o
  10   6  10       21.03       22.71     16.73 o
 -14   7  10       28.65       13.70     17.57 o
 -13   7  10       53.10       49.65     14.91 o
 -12   7  10        5.77        9.97      9.83 o
 -11   7  10      121.08      146.12     11.92 o
 -10   7  10        0.92        7.15      9.15 o
  -9   7  10      342.24      319.12     13.37 o
  -8   7  10      254.12      263.65     17.60 o
  -7   7  10      103.07      110.72     10.93 o
  -6   7  10       44.68       45.94      9.32 o
  -5   7  10       52.84       47.89      8.59 o
  -4   7  10      142.81      142.71      9.52 o
  -3   7  10        1.43        2.59      6.11 o
  -2   7  10        2.94       -1.84      6.31 o
  -1   7  10       14.60       17.07      6.09 o
   0   7  10       67.53       58.21      6.63 o
   1   7  10      278.52      265.77     11.74 o
   2   7  10      549.35      520.22     12.41 o
   3   7  10       59.49       64.75      6.89 o
   4   7  10       40.88       48.87      6.17 o
   5   7  10       16.71       17.39     10.41 o
   6   7  10        5.52        8.01     10.57 o
   7   7  10       32.54       51.11      9.62 o
   8   7  10        6.75        5.78     10.04 o
   9   7  10       45.90       58.83     12.64 o
  10   7  10        0.07       -7.51     12.62 o
 -14   8  10        0.86       -3.13     16.68 o
 -13   8  10        2.41        8.22     18.10 o
 -12   8  10       89.20      124.40     11.98 o
 -11   8  10       54.66       64.79     10.51 o
 -10   8  10       19.15       16.19     11.58 o
  -9   8  10       17.19       34.25     10.79 o
  -8   8  10        4.52        9.64      8.61 o
  -7   8  10        0.76       -6.36      8.58 o
  -6   8  10      166.29      164.50     10.92 o
  -5   8  10     1503.49     1443.79     30.84 o
  -4   8  10      263.28      274.22     12.70 o
  -3   8  10      152.08      144.69      8.04 o
  -2   8  10        0.34       -6.51      6.51 o
  -1   8  10       31.93       35.35      7.44 o
   0   8  10       19.05       13.77      6.85 o
   1   8  10       34.50       22.15      7.12 o
   2   8  10      854.64      793.39     15.60 o
   3   8  10      328.36      304.20      9.81 o
   4   8  10      770.85      751.80     17.66 o
   5   8  10       74.01       69.43      7.00 o
   6   8  10        0.76      -12.71     12.71 o
   7   8  10      195.45      209.81     15.16 o
   8   8  10       63.47       62.77     11.45 o
   9   8  10       24.78       18.35     18.53 o
  10   8  10        7.56        4.07     12.64 o
 -14   9  10        0.37      -15.06     17.13 o
 -13   9  10       14.30       20.55     14.62 o
 -12   9  10        8.57        5.15     13.15 o
 -11   9  10        4.33       -0.44      9.79 o
 -10   9  10       94.77       94.62     10.80 o
  -9   9  10      813.94      783.77     21.44 o
  -8   9  10        1.90        3.29      8.61 o
  -7   9  10       64.92       50.51      9.25 o
  -6   9  10       53.50       45.52      8.68 o
  -5   9  10       93.97       68.31      9.73 o
  -4   9  10      175.29      169.32     13.94 o
  -3   9  10       87.27       90.39      8.23 o
  -2   9  10      982.24      923.33     18.54 o
  -1   9  10      769.87      751.89     25.61 o
   0   9  10      201.80      194.40     10.50 o
   1   9  10        9.49       10.15      9.26 o
   2   9  10       67.99       77.10      8.96 o
   3   9  10       20.08       10.69      7.23 o
   4   9  10      164.11      165.71     10.40 o
   5   9  10       27.02       43.23      9.41 o
   6   9  10        0.63       -7.69      7.69 o
   7   9  10       11.88       25.68      8.59 o
   8   9  10       19.26       15.07     11.37 o
   9   9  10       45.13       51.96     12.89 o
 -14  10  10       26.03       33.91     25.74 o
 -13  10  10       52.14       60.77     15.99 o
 -12  10  10        1.31       23.84     13.33 o
 -11  10  10        6.22       -2.67     16.47 o
 -10  10  10        7.16        1.82      9.27 o
  -9  10  10       10.19       24.32      9.41 o
  -8  10  10      130.57      137.84     13.27 o
  -7  10  10       83.07       78.62      9.87 o
  -6  10  10        0.76        3.71      8.19 o
  -5  10  10       56.39       78.82     10.32 o
  -4  10  10      538.62      558.80     15.48 o
  -3  10  10     2833.43     2823.93     39.04 o
  -2  10  10     2728.70     2601.65     36.96 o
  -1  10  10        3.60       -1.96      8.59 o
   0  10  10      125.09      107.07      9.77 o
   1  10  10      468.61      477.67     14.95 o
   2  10  10      202.56      200.35     10.36 o
   3  10  10       13.00        7.82      7.73 o
   4  10  10       39.77       36.85      7.18 o
   5  10  10      219.26      211.53     11.59 o
   6  10  10      182.84      215.91     11.87 o
   7  10  10        7.22       17.82      9.04 o
   8  10  10       47.62       48.53      9.98 o
   9  10  10       93.66       92.32     17.24 o
 -13  11  10       29.86       27.98     15.92 o
 -12  11  10       21.39       21.21     14.61 o
 -11  11  10        1.17      -11.05     11.05 o
 -10  11  10        3.36       -9.48      9.48 o
  -9  11  10      149.37      132.73     11.71 o
  -8  11  10      101.19       70.47     10.45 o
  -7  11  10      129.27      133.84     10.80 o
  -6  11  10       11.45       11.85      8.71 o
  -5  11  10       49.09       52.92     10.14 o
  -4  11  10        8.60       -3.38      8.72 o
  -3  11  10      774.19      726.56     17.26 o
  -2  11  10      694.92      690.04     18.32 o
  -1  11  10        8.08        1.58      8.30 o
   0  11  10       68.60       49.46      8.92 o
   1  11  10      496.88      424.80     15.47 o
   2  11  10       10.86        7.83      8.15 o
   3  11  10       25.58        2.57      9.85 o
   4  11  10       68.92       70.09      8.20 o
   5  11  10       76.38       84.66     10.46 o
   6  11  10        4.01        6.42      9.42 o
   7  11  10       11.07       12.02      9.65 o
   8  11  10        0.01       15.48     10.39 o
   9  11  10        0.67       13.97     11.16 o
 -13  12  10       10.33        3.05     15.07 o
 -12  12  10       21.94       22.08     15.12 o
 -11  12  10       95.79       86.42     18.54 o
 -10  12  10       54.20       72.49     10.96 o
  -9  12  10        1.76       -4.91      9.43 o
  -8  12  10       11.64       -5.96      9.34 o
  -7  12  10       67.48       57.58      9.78 o
  -6  12  10       27.18       17.06      8.86 o
  -5  12  10      253.26      268.46     20.17 o
  -4  12  10       79.84       93.97      9.39 o
  -3  12  10        0.00        1.04      8.63 o
  -2  12  10      114.77      119.39     10.28 o
  -1  12  10      191.75      173.71     11.09 o
   0  12  10       34.24       30.82      9.52 o
   1  12  10       16.01       16.79      8.69 o
   2  12  10      831.32      741.28     19.57 o
   3  12  10       57.95       90.40      9.68 o
   4  12  10       35.15       28.09     10.13 o
   5  12  10       13.38       26.22      8.94 o
   6  12  10        4.86       -0.77      9.91 o
   7  12  10        0.20       -0.69     14.38 o
   8  12  10        0.00       -0.75     12.91 o
   9  12  10      102.16      151.01     16.64 o
 -12  13  10        0.18        3.80     19.10 o
 -11  13  10       30.79       54.54     15.22 o
 -10  13  10       15.86       27.95     11.71 o
  -9  13  10      239.53      254.12     18.59 o
  -8  13  10       24.88       21.37      9.75 o
  -7  13  10       56.51       59.27     11.69 o
  -6  13  10       27.46       14.82     10.42 o
  -5  13  10        3.36       -4.42     11.67 o
  -4  13  10       18.19       12.41      8.98 o
  -3  13  10        0.58       -1.91      7.74 o
  -2  13  10      420.51      400.29     16.85 o
  -1  13  10      242.96      227.94     11.81 o
   0  13  10      742.36      654.90     19.95 o
   1  13  10       73.98       58.45     10.70 o
   2  13  10       34.81       25.06      9.28 o
   3  13  10      275.67      244.51     12.40 o
   4  13  10       63.49       36.46     10.71 o
   5  13  10        8.64       -4.41      8.98 o
   6  13  10       13.49        6.66     12.85 o
   7  13  10       31.17       35.14     11.64 o
   8  13  10       33.07       42.01     14.80 o
 -12  14  10       48.28       50.91     21.21 o
 -11  14  10        0.92       -3.36     22.38 o
 -10  14  10        2.25      -13.24     13.24 o
  -9  14  10        3.15       14.05     11.42 o
  -8  14  10        0.05       19.10     17.22 o
  -7  14  10       68.38       82.79     14.79 o
  -6  14  10        0.97      -12.68     12.68 o
  -5  14  10       55.89       63.46     16.32 o
  -4  14  10      200.65      223.07     16.04 o
  -3  14  10      455.46      451.23     15.48 o
  -2  14  10      377.03      399.08     14.50 o
  -1  14  10       18.83       30.85     10.10 o
   0  14  10        2.02        6.52     10.01 o
   1  14  10        6.65        5.33     11.32 o
   2  14  10       80.25       86.35     11.40 o
   3  14  10        0.88        4.26     10.39 o
   4  14  10        0.39        9.44     10.62 o
   5  14  10      313.42      353.47     16.32 o
   6  14  10       38.89       30.77     10.50 o
   7  14  10       14.98        7.10     13.13 o
   8  14  10        0.54      -10.49     13.40 o
 -12  15  10       30.62       40.51     25.11 o
 -11  15  10        0.01      -19.44     19.44 o
 -10  15  10       17.75       10.19     17.73 o
  -9  15  10       24.03       13.92     14.22 o
  -8  15  10        1.14      -10.58     10.58 o
  -7  15  10       22.74       25.14     11.47 o
  -6  15  10       92.03       97.72     16.11 o
  -5  15  10       92.06       76.96     14.50 o
  -4  15  10      133.62      148.85     13.38 o
  -3  15  10        7.21       -4.96      8.92 o
  -2  15  10      239.06      233.71     13.69 o
  -1  15  10        1.23       -2.38     10.80 o
   0  15  10       21.13       18.02     10.61 o
   1  15  10        6.74       14.43     10.42 o
   2  15  10        0.17       -9.30      9.30 o
   3  15  10       63.09       57.06     11.87 o
   4  15  10       40.89       46.12     12.92 o
   5  15  10       26.28       20.55     12.51 o
   6  15  10        0.00      -10.72     10.72 o
   7  15  10        0.00      -13.11     13.11 o
 -11  16  10       67.72       62.13     21.52 o
 -10  16  10       17.66       51.92     25.11 o
  -9  16  10       13.42       15.99     19.28 o
  -8  16  10       38.62       15.85     12.06 o
  -7  16  10       11.35        3.66     11.36 o
  -6  16  10       49.56       35.73     14.57 o
  -5  16  10       48.04       54.75     14.30 o
  -4  16  10      139.38      158.40     13.97 o
  -3  16  10       85.22      110.20     14.08 o
  -2  16  10       25.83       16.96     11.68 o
  -1  16  10       49.61       64.36     13.00 o
   0  16  10       16.84        7.90     12.26 o
   1  16  10       56.16       59.56     12.95 o
   2  16  10       25.13       29.77     12.97 o
   3  16  10       22.96       22.98     12.90 o
   4  16  10        7.47      -11.34     12.33 o
   5  16  10      118.52      134.87     17.43 o
   6  16  10        5.88       11.74     13.64 o
   7  16  10        8.55       19.07     12.82 o
 -10  17  10        0.11       15.66     19.48 o
  -9  17  10       20.09       27.60     18.80 o
  -8  17  10        0.05      -11.72     13.99 o
  -7  17  10       61.18       64.62     12.82 o
  -6  17  10        1.75       -0.49     13.91 o
  -5  17  10        4.15        6.58     12.14 o
  -4  17  10      107.83      116.45     14.73 o
  -3  17  10        0.79       -2.18     12.84 o
  -2  17  10      125.74      113.35     18.37 o
  -1  17  10       83.03       57.65     13.63 o
   0  17  10       30.79       32.70     12.76 o
   1  17  10        3.80        4.27     12.47 o
   2  17  10        0.76      -16.60     16.60 o
   3  17  10       31.10       10.09     14.78 o
   4  17  10       43.86       19.32     14.02 o
   5  17  10        9.51        1.91     14.45 o
   6  17  10        2.55       -3.19     14.14 o
 -10  18  10       28.38       60.20     26.39 o
  -9  18  10        0.52        5.18     19.29 o
  -8  18  10        0.20       -1.84     15.33 o
  -7  18  10       27.92       40.73     13.10 o
  -6  18  10       15.93        9.05     14.32 o
  -5  18  10        7.47        3.64     17.60 o
  -4  18  10        8.59       14.30     12.13 o
  -3  18  10       11.78       -2.82     15.00 o
  -2  18  10        2.75        1.87     15.31 o
  -1  18  10        1.82       -1.36     12.20 o
   0  18  10       10.59       21.33     13.03 o
   1  18  10      110.60      122.90     24.79 o
   2  18  10       15.62       13.58     15.27 o
   3  18  10        2.25      -14.36     15.17 o
   4  18  10        6.47      -13.45     16.09 o
   5  18  10       38.70       44.05     23.01 o
  -9  19  10        5.18       30.79     25.35 o
  -8  19  10        3.00        7.99     19.67 o
  -7  19  10        5.36        0.04     15.36 o
  -6  19  10       17.69        3.37     14.21 o
  -5  19  10       16.71        6.42     13.26 o
  -4  19  10        8.63      -15.84     15.84 o
  -3  19  10       38.13       30.78     19.61 o
  -2  19  10       81.67       71.33     18.12 o
  -1  19  10        5.53       -5.08     15.29 o
   0  19  10      136.10      143.82     16.19 o
   1  19  10        4.50       -8.07     15.74 o
   2  19  10      109.77      110.62     19.62 o
   3  19  10        6.42       -9.38     20.33 o
   4  19  10       79.04       79.91     19.30 o
  -8  20  10        9.49        5.45     20.15 o
  -7  20  10       10.14       17.72     19.93 o
  -6  20  10       42.49       55.33     15.32 o
  -5  20  10      384.77      485.84     28.94 o
  -4  20  10      183.20      219.54     29.83 o
  -3  20  10        2.93        6.46     16.55 o
  -2  20  10       30.28       51.64     30.56 o
  -1  20  10        3.05       12.01     18.91 o
   0  20  10        6.99       -0.97     20.41 o
   1  20  10        4.83       11.86     16.18 o
   2  20  10        7.35      -16.58     16.58 o
   3  20  10       16.32        7.26     17.75 o
  -6  21  10       18.48        1.19     19.67 o
  -5  21  10       13.28        1.24     19.47 o
  -4  21  10       36.01        3.23     18.04 o
  -3  21  10       13.10       16.91     22.20 o
  -2  21  10        0.36        1.25     18.36 o
  -1  21  10       75.45       37.99     23.62 o
   0  21  10      358.26      423.29     34.03 o
   1  21  10       13.52       19.14     21.19 o
   2  21  10        1.46      -17.17     18.34 o
  -4  22  10      121.26      151.98     23.14 o
  -3  22  10       46.91       62.04     21.28 o
  -2  22  10       12.77       47.18     19.99 o
  -1  22  10        8.52       -9.60     23.01 o
   0  22  10        1.65       24.03     23.04 o
 -15   0  11       20.15        8.27     47.03 o
 -13   0  11       71.20       51.20     29.40 o
 -11   0  11       82.33       83.05     15.17 o
  -9   0  11      182.51      210.54     17.28 o
  -7   0  11        9.23       -6.16     13.35 o
  -5   0  11      665.00      647.45     28.08 o
  -3   0  11      285.66      299.45     14.54 o
  -1   0  11      673.64      615.16     21.01 o
   1   0  11       88.01       96.89      8.30 o
   3   0  11      958.05      888.78     19.37 o
   5   0  11      424.05      400.90     19.25 o
   7   0  11       55.36       47.51     19.29 o
   9   0  11      123.57      132.94     18.30 o
 -15   1  11        1.69       -3.69     16.94 o
 -14   1  11       19.78       21.87     14.10 o
 -13   1  11      102.86      129.47     12.55 o
 -12   1  11       13.61       28.86     10.15 o
 -11   1  11       17.81       12.30      9.78 o
 -10   1  11      231.00      215.51     12.60 o
  -9   1  11        3.04        5.33      8.62 o
  -8   1  11        0.22       -2.18      8.70 o
  -7   1  11      151.20      153.26     11.03 o
  -6   1  11       11.80       -4.96      8.22 o
  -5   1  11        0.88       -3.40      7.61 o
  -4   1  11     1189.88     1193.21     21.84 o
  -3   1  11     1959.46     1946.75     27.17 o
  -2   1  11       15.66       12.01      6.32 o
  -1   1  11      189.53      206.68      8.65 o
   0   1  11      261.75      252.92      8.05 o
   1   1  11       62.23       51.91      5.86 o
   2   1  11        3.88       -1.70      4.95 o
   3   1  11      112.55       94.03      5.86 o
   4   1  11      138.55      151.99      8.58 o
   5   1  11       10.05       -4.23      9.50 o
   6   1  11      190.55      180.97     10.32 o
   7   1  11       11.55       14.75      8.89 o
   8   1  11        1.01       -1.15      9.50 o
   9   1  11        0.01       18.24     10.92 o
  10   1  11       55.17       41.48     12.76 o
 -15   2  11        0.00       -0.41     17.73 o
 -14   2  11       85.22      115.31     18.13 o
 -13   2  11        2.83        1.57     10.24 o
 -12   2  11      119.53      117.31     12.09 o
 -11   2  11      434.63      451.06     26.20 o
 -10   2  11        1.31       -9.05      9.05 o
  -9   2  11        7.20        6.95      9.08 o
  -8   2  11     1122.16      998.78     22.05 o
  -7   2  11        0.16       -6.27      8.65 o
  -6   2  11       46.13       40.22      9.10 o
  -5   2  11      333.06      321.21     11.90 o
  -4   2  11      286.55      286.84     10.91 o
  -3   2  11       80.43       93.43      8.68 o
  -2   2  11      993.24      964.24     18.29 o
  -1   2  11       87.71       86.11      7.33 o
   0   2  11      213.26      230.35      9.35 o
   1   2  11     1100.72     1071.44     16.23 o
   2   2  11      662.66      587.92     12.28 o
   3   2  11      696.03      700.19     16.13 o
   4   2  11      161.93      156.66     10.24 o
   5   2  11      249.70      240.04     14.61 o
   6   2  11       38.68       44.27     10.46 o
   7   2  11       78.08       68.19     12.84 o
   8   2  11       77.89       65.44     15.61 o
   9   2  11       17.79        2.24     10.49 o
  10   2  11        6.03      -11.37     11.37 o
 -15   3  11       11.74       -4.47     17.36 o
 -14   3  11       21.35       -8.02     13.51 o
 -13   3  11        1.71        6.61      9.97 o
 -12   3  11       24.59       11.55     10.11 o
 -11   3  11       30.78       34.93     10.91 o
 -10   3  11       12.17       16.23      9.38 o
  -9   3  11        9.94        1.18      8.64 o
  -8   3  11       49.72       43.65      9.45 o
  -7   3  11       26.72       26.25      9.39 o
  -6   3  11      192.07      211.68     11.07 o
  -5   3  11        8.01        1.81      7.63 o
  -4   3  11     1817.78     1776.04     32.29 o
  -3   3  11      226.24      225.55      9.64 o
  -2   3  11       45.96       52.19      7.31 o
  -1   3  11      446.23      430.34     11.90 o
   0   3  11      213.35      231.82      8.81 o
   1   3  11       62.00       67.84      6.71 o
   2   3  11     1316.11     1299.55     19.91 o
   3   3  11     1003.35      945.53     23.52 o
   4   3  11      173.22      173.15     10.64 o
   5   3  11      136.36      153.08     10.60 o
   6   3  11       14.39       17.09     10.32 o
   7   3  11      103.57      103.22     12.69 o
   8   3  11       48.99       46.96     11.42 o
   9   3  11       16.11       24.50     10.83 o
  10   3  11        0.01       -2.66     11.60 o
 -15   4  11        3.35       33.59     34.28 o
 -14   4  11        0.05       -6.64     17.87 o
 -13   4  11       38.81       52.03     11.08 o
 -12   4  11        9.63        0.88      9.79 o
 -11   4  11        0.17       -0.33     10.26 o
 -10   4  11        6.02       -1.55      9.05 o
  -9   4  11      526.96      512.86     16.45 o
  -8   4  11      527.09      529.53     16.64 o
  -7   4  11      230.56      242.24     10.70 o
  -6   4  11      154.67      162.08     10.89 o
  -5   4  11       28.86       20.97      8.29 o
  -4   4  11      118.77      132.76     10.72 o
  -3   4  11       37.83       33.88      7.14 o
  -2   4  11      105.77      122.76      6.79 o
  -1   4  11      617.09      618.19     12.56 o
   0   4  11      173.30      160.02      8.17 o
   1   4  11        0.43       -1.76      6.18 o
   2   4  11      136.84      134.53      7.82 o
   3   4  11      476.51      488.27     17.67 o
   4   4  11     1284.90     1216.89     27.83 o
   5   4  11       48.75       47.54     11.27 o
   6   4  11       92.91       62.78     10.18 o
   7   4  11       48.23       45.33     14.38 o
   8   4  11        6.38      -10.01     17.44 o
   9   4  11       20.05       13.51     14.99 o
  10   4  11       25.60       48.22     12.44 o
 -14   5  11        0.01        5.56     17.10 o
 -13   5  11        0.61        1.52     10.24 o
 -12   5  11        0.68       -9.68      9.68 o
 -11   5  11        6.95        7.53      9.41 o
 -10   5  11        4.71       -9.32      9.32 o
  -9   5  11      209.78      207.38     14.04 o
  -8   5  11      111.50      122.34     10.51 o
  -7   5  11      189.20      166.66     11.34 o
  -6   5  11      214.55      223.73     10.32 o
  -5   5  11      291.73      314.79     12.42 o
  -4   5  11      259.29      233.78     12.35 o
  -3   5  11      670.41      662.49     15.97 o
  -2   5  11        2.57       -3.35      3.88 o
  -1   5  11        0.00        6.32      5.99 o
   0   5  11     1264.22     1211.49     23.71 o
   1   5  11       69.14       71.26      7.68 o
   2   5  11     1204.70     1208.34     21.02 o
   3   5  11       82.78       85.29     16.76 o
   4   5  11       77.33       77.70     12.15 o
   5   5  11      180.68      154.04     12.59 o
   6   5  11        0.02      -10.04     10.04 o
   7   5  11       13.80       21.16     13.22 o
   8   5  11        0.03      -16.34     16.34 o
   9   5  11       38.60       34.23     11.96 o
  10   5  11        4.63       24.22     12.86 o
 -14   6  11       22.43       22.41     17.87 o
 -13   6  11       10.38        7.31     11.34 o
 -12   6  11        0.91        5.89     10.18 o
 -11   6  11       34.37       52.41     10.32 o
 -10   6  11        3.19        9.92      9.25 o
  -9   6  11      104.97       82.25     10.27 o
  -8   6  11       56.03       32.24      9.30 o
  -7   6  11       39.21       44.38      9.53 o
  -6   6  11       21.78       20.72      9.07 o
  -5   6  11      139.76      145.00     10.44 o
  -4   6  11     1135.16     1109.94     25.11 o
  -3   6  11      355.03      378.53     11.65 o
  -2   6  11      102.56      113.67      9.20 o
  -1   6  11        8.34       10.68      7.35 o
   0   6  11      533.04      508.87     14.53 o
   1   6  11       74.56       78.52      8.82 o
   2   6  11      730.21      666.34     15.15 o
   3   6  11      161.02      152.61      7.48 o
   4   6  11      621.89      576.54     20.77 o
   5   6  11       33.23       18.26     10.37 o
   6   6  11        9.79        7.28     10.51 o
   7   6  11        2.19       -4.48     15.45 o
   8   6  11       42.36       19.56     10.99 o
   9   6  11       59.84       77.22     21.16 o
 -14   7  11        0.17      -24.48     24.48 o
 -13   7  11       11.82       19.88     14.19 o
 -12   7  11       33.71       21.62     11.87 o
 -11   7  11       45.71       38.06     10.50 o
 -10   7  11      149.28      128.16     11.48 o
  -9   7  11       22.12       17.75      9.37 o
  -8   7  11      138.82      113.03     10.49 o
  -7   7  11       69.37       64.77      9.72 o
  -6   7  11      303.71      296.23     12.65 o
  -5   7  11        8.89       -9.69      9.69 o
  -4   7  11      209.78      210.48     12.82 o
  -3   7  11        9.39        9.28      7.25 o
  -2   7  11        3.67        1.48      7.40 o
  -1   7  11       76.83       86.38      8.22 o
   0   7  11      478.47      451.40     13.89 o
   1   7  11      235.49      229.76     10.27 o
   2   7  11       10.87        1.12      6.18 o
   3   7  11      200.04      186.33      7.50 o
   4   7  11      145.20      156.81     12.58 o
   5   7  11       38.17       30.74     11.00 o
   6   7  11       24.74        6.82     13.12 o
   7   7  11       15.55       -1.48     14.03 o
   8   7  11      185.46      143.40     18.34 o
   9   7  11       19.13       25.82     11.30 o
 -14   8  11       14.86       25.79     18.18 o
 -13   8  11        0.71      -11.60     13.95 o
 -12   8  11       13.97       11.59     10.45 o
 -11   8  11       12.20        2.97      9.70 o
 -10   8  11       23.39       12.22      9.65 o
  -9   8  11       50.80       32.62      9.68 o
  -8   8  11       15.69       22.52     11.00 o
  -7   8  11       35.91       50.12      8.81 o
  -6   8  11      570.18      574.96     16.82 o
  -5   8  11        1.69        4.57      9.45 o
  -4   8  11      931.12      886.80     23.09 o
  -3   8  11      330.15      347.64     19.21 o
  -2   8  11      256.43      250.31     11.89 o
  -1   8  11      481.84      476.54     16.41 o
   0   8  11      473.63      446.38     15.37 o
   1   8  11      765.35      805.32     24.61 o
   2   8  11      107.69      121.80      8.93 o
   3   8  11      229.28      227.66      9.73 o
   4   8  11       29.43       40.86      7.13 o
   5   8  11        9.60        5.75      8.23 o
   6   8  11        0.26        1.68     10.32 o
   7   8  11       35.43       39.13     10.01 o
   8   8  11       79.00       73.96     18.02 o
   9   8  11       12.88       36.03     13.40 o
 -14   9  11       41.80       39.13     18.84 o
 -13   9  11        2.07      -14.47     14.47 o
 -12   9  11       24.93       24.79     12.05 o
 -11   9  11       27.86       29.36     10.44 o
 -10   9  11       52.20       58.55     10.72 o
  -9   9  11       40.68       35.10     10.05 o
  -8   9  11        2.01        1.80      8.64 o
  -7   9  11       41.48       34.37      9.24 o
  -6   9  11        2.15        7.70      8.13 o
  -5   9  11      144.12      137.73     10.51 o
  -4   9  11     2820.69     2785.73     52.96 o
  -3   9  11      320.44      282.16     12.50 o
  -2   9  11      440.83      414.12     15.78 o
  -1   9  11       21.03       23.74      8.38 o
   0   9  11      447.33      427.92     28.27 o
   1   9  11       64.66       93.77     10.21 o
   2   9  11       15.32        9.85      7.88 o
   3   9  11        2.40        0.45      7.51 o
   4   9  11        7.84       16.80      7.59 o
   5   9  11      124.43      109.94      9.40 o
   6   9  11        0.00       -4.69      7.71 o
   7   9  11        8.43       15.86      8.48 o
   8   9  11        3.92       12.20      9.26 o
   9   9  11      113.62      138.12     14.61 o
 -13  10  11        2.35       -0.60     18.37 o
 -12  10  11        0.13       -2.42     17.28 o
 -11  10  11      103.67      114.76     12.16 o
 -10  10  11       43.47       62.96     11.00 o
  -9  10  11       65.11       65.68     10.40 o
  -8  10  11      100.40       88.86     11.57 o
  -7  10  11       29.47       27.75      9.35 o
  -6  10  11      267.01      276.08     14.63 o
  -5  10  11      983.41      930.19     25.66 o
  -4  10  11     1437.75     1332.14     51.81 o
  -3  10  11      164.68      152.24      9.84 o
  -2  10  11     1046.32     1023.38     21.73 o
  -1  10  11        3.95       -3.71      9.16 o
   0  10  11      226.41      210.27     12.40 o
   1  10  11       40.01       29.06      9.31 o
   2  10  11       38.48       36.23      8.32 o
   3  10  11      269.41      277.50     11.48 o
   4  10  11      115.29      117.33     12.53 o
   5  10  11        6.85       13.84      7.72 o
   6  10  11        5.51       22.92      8.89 o
   7  10  11        5.68        0.03     11.66 o
   8  10  11       66.09       75.78     11.11 o
 -13  11  11        1.00       12.34     19.30 o
 -12  11  11       44.55       41.95     23.07 o
 -11  11  11       75.84       67.66     13.33 o
 -10  11  11       90.90       93.16     11.52 o
  -9  11  11       26.13       29.78     10.11 o
  -8  11  11        5.04        5.00     10.73 o
  -7  11  11      164.29      145.56     13.14 o
  -6  11  11       95.17      102.96     12.86 o
  -5  11  11        5.10       -4.69     11.44 o
  -4  11  11      753.09      743.97     20.51 o
  -3  11  11        0.98       -1.52      7.72 o
  -2  11  11     1228.01     1081.77     30.08 o
  -1  11  11      705.58      643.48     23.01 o
   0  11  11       31.79       20.06      9.33 o
   1  11  11       31.96       12.14      9.51 o
   2  11  11       82.54       96.10      9.63 o
   3  11  11       66.12       52.41      9.11 o
   4  11  11      113.37      112.01     14.33 o
   5  11  11       33.26       20.71     12.12 o
   6  11  11        4.36        8.21      9.48 o
   7  11  11       10.07       21.40     10.28 o
   8  11  11        0.81       21.58     12.71 o
 -13  12  11       91.94      135.55     22.97 o
 -12  12  11        1.59       13.11     18.03 o
 -11  12  11        0.01      -13.95     13.95 o
 -10  12  11        5.98      -11.24     11.24 o
  -9  12  11        6.55       13.01     11.39 o
  -8  12  11        0.50        4.56     10.86 o
  -7  12  11       75.46       94.18     12.41 o
  -6  12  11       30.11       25.77     11.05 o
  -5  12  11       24.57       16.43     12.36 o
  -4  12  11      174.94      180.28     12.24 o
  -3  12  11       90.31       71.71      8.84 o
  -2  12  11      115.48      143.59     15.65 o
  -1  12  11       83.97       91.22     10.84 o
   0  12  11       70.75       61.86     10.84 o
   1  12  11      260.85      275.73     16.93 o
   2  12  11       46.96       48.21      9.51 o
   3  12  11      124.09      109.85     10.30 o
   4  12  11        9.22        3.40      9.69 o
   5  12  11      217.04      215.00     12.95 o
   6  12  11       12.49       28.36     10.41 o
   7  12  11        4.23       -1.22     12.55 o
   8  12  11       61.49       92.67     16.10 o
 -12  13  11       32.29       25.51     19.96 o
 -11  13  11       53.82       65.56     20.15 o
 -10  13  11       62.85       69.55     13.01 o
  -9  13  11        0.46        8.19     11.30 o
  -8  13  11        0.06       -6.74     11.74 o
  -7  13  11       86.72       85.69     22.01 o
  -6  13  11       56.92       51.57     11.79 o
  -5  13  11       38.25       36.20     12.81 o
  -4  13  11      343.11      357.39     18.78 o
  -3  13  11      162.29      175.21     10.70 o
  -2  13  11      506.22      477.34     17.62 o
  -1  13  11       80.20       89.59     11.34 o
   0  13  11        3.91       -7.42     12.61 o
   1  13  11        9.36       16.73     10.18 o
   2  13  11      213.08      222.38     12.30 o
   3  13  11       24.12       31.90     10.65 o
   4  13  11        4.72       25.66     10.54 o
   5  13  11        0.08       15.93     11.19 o
   6  13  11       38.17       61.31     10.47 o
   7  13  11        0.06        1.44     11.55 o
 -12  14  11        6.08       12.41     31.25 o
 -11  14  11       48.71       54.23     19.99 o
 -10  14  11       27.35       19.34     15.19 o
  -9  14  11        0.01        6.10     11.79 o
  -8  14  11       12.74       20.38     11.41 o
  -7  14  11        8.68        1.48     11.10 o
  -6  14  11       85.46       98.34     12.62 o
  -5  14  11      187.87      203.29     16.51 o
  -4  14  11        0.77       11.46     10.95 o
  -3  14  11      683.16      599.21     19.37 o
  -2  14  11        0.03        7.07     10.97 o
  -1  14  11        9.68       -6.67     10.06 o
   0  14  11        8.06        1.35     10.30 o
   1  14  11       17.54        1.33     10.49 o
   2  14  11        4.51       -1.56      9.61 o
   3  14  11       71.94       59.32     11.39 o
   4  14  11       43.26       39.44     11.45 o
   5  14  11       15.88       20.39     11.19 o
   6  14  11        0.00        7.55     12.05 o
   7  14  11        0.52       -8.71     11.36 o
 -11  15  11       78.64      101.21     21.85 o
 -10  15  11       37.40       24.72     16.88 o
  -9  15  11       53.14       25.61     15.17 o
  -8  15  11        2.32       -3.59     11.49 o
  -7  15  11       17.26       11.08     11.83 o
  -6  15  11       24.12       23.04     13.73 o
  -5  15  11       25.12       10.28     13.18 o
  -4  15  11       34.87       60.40     12.63 o
  -3  15  11       91.46       90.62     16.35 o
  -2  15  11        2.27      -12.43     12.43 o
  -1  15  11      124.86      129.64     14.10 o
   0  15  11        0.34      -11.41     11.41 o
   1  15  11       63.78       54.11     12.56 o
   2  15  11       91.00       88.20     13.87 o
   3  15  11       23.46       35.64     12.85 o
   4  15  11       28.05       36.80     13.11 o
   5  15  11       89.99       90.08     14.64 o
   6  15  11        4.48        8.87     26.94 o
 -11  16  11        0.12       -0.83     35.64 o
 -10  16  11       26.72       -1.77     19.80 o
  -9  16  11       41.14       59.23     16.58 o
  -8  16  11       16.58        4.56     11.90 o
  -7  16  11        5.36      -10.18     13.28 o
  -6  16  11        0.08      -12.80     12.80 o
  -5  16  11       64.47       75.49     18.75 o
  -4  16  11        8.63       -7.34     15.24 o
  -3  16  11        0.91       11.94     15.41 o
  -2  16  11       54.66      117.33     16.99 o
  -1  16  11       61.12       60.23     13.26 o
   0  16  11       53.66       55.34     13.01 o
   1  16  11       68.85       61.84     13.23 o
   2  16  11       31.19       33.64     14.90 o
   3  16  11        6.69      -10.50     12.56 o
   4  16  11       14.70        1.56     13.38 o
   5  16  11       10.68        2.96     13.52 o
   6  16  11       24.50       32.61     16.88 o
 -10  17  11        7.96       -6.76     29.40 o
  -9  17  11        0.62       -4.24     15.34 o
  -8  17  11        1.44      -14.36     14.36 o
  -7  17  11        5.24      -11.98     11.98 o
  -6  17  11       39.23       45.64     15.37 o
  -5  17  11       47.34       43.08     12.94 o
  -4  17  11       14.16        2.53     15.78 o
  -3  17  11       17.68        3.09     18.95 o
  -2  17  11      193.94      214.33     19.91 o
  -1  17  11        4.53       14.22     12.64 o
   0  17  11        1.65      -12.13     12.13 o
   1  17  11        2.12        1.89     14.72 o
   2  17  11       79.19       54.70     15.81 o
   3  17  11        0.85      -12.60     13.49 o
   4  17  11        0.24       23.63     14.67 o
   5  17  11       32.10       41.54     21.84 o
  -9  18  11        2.21       -0.72     26.72 o
  -8  18  11        1.29       -6.61     15.77 o
  -7  18  11        0.28       -6.13     12.59 o
  -6  18  11      208.78      238.37     24.74 o
  -5  18  11        4.98       22.17     25.80 o
  -4  18  11        2.54       12.00     16.03 o
  -3  18  11        0.11       -3.33     16.41 o
  -2  18  11       53.08       56.82     17.50 o
  -1  18  11       11.97       19.22     15.96 o
   0  18  11       13.74        0.49     12.77 o
   1  18  11        5.85       -4.82     15.26 o
   2  18  11       71.73      103.27     17.96 o
   3  18  11      116.03      116.27     19.31 o
   4  18  11      110.82      117.41     20.00 o
  -8  19  11       30.06       41.80     17.16 o
  -7  19  11       45.99       47.43     20.37 o
  -6  19  11       39.26       37.95     19.67 o
  -5  19  11       15.02        5.06     18.16 o
  -4  19  11        2.00      -13.69     16.78 o
  -3  19  11      212.84      249.21     23.24 o
  -2  19  11       33.53       21.33     27.09 o
  -1  19  11       12.52       19.80     23.41 o
   0  19  11       15.75        4.16     20.35 o
   1  19  11        0.74      -15.10     15.10 o
   2  19  11        0.87       17.42     21.24 o
   3  19  11      124.38       97.31     19.74 o
  -7  20  11        0.09      -18.65     18.65 o
  -6  20  11       20.75       -0.71     18.81 o
  -5  20  11       12.34      -20.81     20.81 o
  -4  20  11       64.92       76.84     20.80 o
  -3  20  11       11.91        8.90     18.61 o
  -2  20  11        4.59        4.79     18.13 o
  -1  20  11       50.27       66.56     23.29 o
   0  20  11       48.25       98.73     24.66 o
   1  20  11        4.22       28.01     22.41 o
   2  20  11       29.80       29.02     22.39 o
  -5  21  11       11.00      -15.35     19.44 o
  -4  21  11       25.16       17.98     20.26 o
  -3  21  11       73.54       78.55     21.02 o
  -2  21  11       47.36       33.05     18.76 o
  -1  21  11       82.93      108.58     25.41 o
   0  21  11        0.02        0.67     23.07 o
 -14   0  12       10.65        4.77     33.03 o
 -12   0  12      450.34      449.47     29.52 o
 -10   0  12      215.27      232.38     18.77 o
  -8   0  12      648.74      690.69     26.44 o
  -6   0  12      413.50      407.13     20.19 o
  -4   0  12        5.66        6.13      4.21 o
  -2   0  12       25.99       26.26     11.42 o
   0   0  12      264.66      267.52     12.48 o
   2   0  12       19.39       25.66      7.41 o
   4   0  12       83.66       77.93      9.15 o
   6   0  12       11.53       14.39     11.71 o
   8   0  12       23.28       41.26     16.23 o
 -14   1  12        4.62       20.37     14.12 o
 -13   1  12        0.38      -11.42     11.42 o
 -12   1  12        1.91       -7.12      9.92 o
 -11   1  12        3.51        0.15      9.57 o
 -10   1  12      398.28      381.30     15.37 o
  -9   1  12       11.33       20.78      9.83 o
  -8   1  12      177.90      154.22     14.33 o
  -7   1  12       21.94       28.60     10.20 o
  -6   1  12       96.37       93.37     11.37 o
  -5   1  12      508.00      493.67     17.50 o
  -4   1  12       72.95       42.65      9.73 o
  -3   1  12       58.97       64.60      7.32 o
  -2   1  12        5.57       -6.58      7.62 o
  -1   1  12        3.12        0.95      7.23 o
   0   1  12        7.52        8.24      6.66 o
   1   1  12      148.24      165.89      7.10 o
   2   1  12        1.48        5.99      5.66 o
   3   1  12      136.17      161.09      6.55 o
   4   1  12        8.70       15.38      6.27 o
   5   1  12       77.59       84.91      9.11 o
   6   1  12       33.78       30.10      8.36 o
   7   1  12      133.79      134.69     10.97 o
   8   1  12      355.69      368.21     18.67 o
   9   1  12       31.33       21.20     20.53 o
 -14   2  12       43.68       37.77     13.69 o
 -13   2  12       15.97       37.47     11.07 o
 -12   2  12       13.68        6.53     10.31 o
 -11   2  12        7.22        9.69      9.78 o
 -10   2  12      339.55      375.08     15.26 o
  -9   2  12      764.65      645.92     22.25 o
  -8   2  12       29.99       44.31      9.51 o
  -7   2  12       11.70        3.23      8.90 o
  -6   2  12       30.69       32.60      9.06 o
  -5   2  12        7.54        1.98      8.05 o
  -4   2  12      475.31      475.97     13.64 o
  -3   2  12        6.62        7.67      6.02 o
  -2   2  12        7.03       -0.66      7.41 o
  -1   2  12       89.67       91.17      7.85 o
   0   2  12       10.91        9.76      7.02 o
   1   2  12      722.17      710.60     14.36 o
   2   2  12        3.04       -2.87      5.50 o
   3   2  12      162.61      164.59      7.51 o
   4   2  12        0.58       -7.76      7.76 o
   5   2  12        6.34       -1.37      8.39 o
   6   2  12       48.80       34.76     10.68 o
   7   2  12       35.98       42.00     11.61 o
   8   2  12        3.65        1.95      9.53 o
   9   2  12       49.17       48.99     11.83 o
 -14   3  12       29.53       35.61     13.58 o
 -13   3  12        4.40        6.64     10.98 o
 -12   3  12       15.42       14.16     10.42 o
 -11   3  12       65.58       90.35     11.46 o
 -10   3  12      367.72      311.42     14.65 o
  -9   3  12      408.64      415.86     15.45 o
  -8   3  12        0.04       -2.58      8.63 o
  -7   3  12       16.94       17.63      8.97 o
  -6   3  12      733.01      760.15     18.92 o
  -5   3  12      793.63      785.85     19.26 o
  -4   3  12      737.61      749.67     17.60 o
  -3   3  12        1.99        9.87      8.14 o
  -2   3  12      342.74      365.68     11.95 o
  -1   3  12        5.63        9.39      7.86 o
   0   3  12      328.59      337.80     11.85 o
   1   3  12      598.64      565.53     14.43 o
   2   3  12     1403.60     1301.43     19.99 o
   3   3  12       99.65       95.69      7.91 o
   4   3  12        3.90        0.99      8.93 o
   5   3  12      162.08      140.65     11.91 o
   6   3  12       18.88       11.49      9.38 o
   7   3  12      115.90      113.76     23.48 o
   8   3  12        0.03      -13.20     13.20 o
   9   3  12      160.09      166.72     21.32 o
 -14   4  12       12.95       16.79     14.92 o
 -13   4  12       17.57        6.00     10.88 o
 -12   4  12        3.43        2.73     10.33 o
 -11   4  12       62.63       53.75     10.96 o
 -10   4  12       20.66       19.80     10.11 o
  -9   4  12       99.51       96.41     10.67 o
  -8   4  12        4.87        1.63     10.22 o
  -7   4  12       30.14       40.99      8.98 o
  -6   4  12        0.00       -7.02      8.33 o
  -5   4  12       14.04       17.49      8.31 o
  -4   4  12      262.14      242.24     10.89 o
  -3   4  12      180.83      162.60     13.95 o
  -2   4  12       15.41        9.08      7.74 o
  -1   4  12     1462.07     1416.67     25.24 o
   0   4  12       25.94       14.44      7.64 o
   1   4  12      334.99      315.18     11.02 o
   2   4  12      632.48      617.31     14.51 o
   3   4  12      632.46      591.46     13.19 o
   4   4  12       50.22       34.57     10.86 o
   5   4  12       36.88       35.62     12.33 o
   6   4  12       21.46       19.53     10.73 o
   7   4  12        3.31        6.53     14.96 o
   8   4  12       11.79        9.20     14.90 o
   9   4  12       15.14       25.73     19.25 o
 -14   5  12        6.57       -4.87     14.96 o
 -13   5  12        3.72        8.30     12.31 o
 -12   5  12        3.33       -3.36     10.23 o
 -11   5  12       48.17       64.47     11.06 o
 -10   5  12       43.44       39.00     10.26 o
  -9   5  12        4.62       -0.52      9.45 o
  -8   5  12      208.46      214.80     12.49 o
  -7   5  12       17.96       19.10      8.72 o
  -6   5  12      124.31      120.84     10.37 o
  -5   5  12       41.81       44.59      8.79 o
  -4   5  12      673.31      652.33     19.79 o
  -3   5  12      188.40      148.43     11.08 o
  -2   5  12      286.22      284.31     12.44 o
  -1   5  12     1324.40     1280.44     26.68 o
   0   5  12      397.79      415.02     19.05 o
   1   5  12      101.78      121.00     12.71 o
   2   5  12      113.08       95.44      7.60 o
   3   5  12       75.93       65.00      8.21 o
   4   5  12      160.99      131.28     11.89 o
   5   5  12        3.22        3.50     10.32 o
   6   5  12      184.06      197.63     16.34 o
   7   5  12       34.57       33.47     14.28 o
   8   5  12      206.89      226.67     25.07 o
   9   5  12        0.48      -22.48     26.68 o
 -14   6  12        1.92       -3.14     15.01 o
 -13   6  12        0.12        4.17     11.22 o
 -12   6  12        4.35      -10.16     10.16 o
 -11   6  12       47.71       63.20     11.24 o
 -10   6  12        1.52        5.20      9.56 o
  -9   6  12       68.65       69.62     10.45 o
  -8   6  12      174.17      178.96     11.86 o
  -7   6  12        1.31       -6.60      9.39 o
  -6   6  12        0.02       -2.80      8.09 o
  -5   6  12        2.34       -1.43      7.95 o
  -4   6  12        0.52       -2.93      9.12 o
  -3   6  12      173.24      178.28     12.12 o
  -2   6  12       54.77       55.16     10.41 o
  -1   6  12        0.14        0.88      9.33 o
   0   6  12     1655.43     1613.68     30.68 o
   1   6  12      314.51      274.73     12.47 o
   2   6  12      151.55      174.33     11.95 o
   3   6  12       59.79       31.53      8.20 o
   4   6  12       12.60       10.98     10.28 o
   5   6  12       85.93       91.87     11.91 o
   6   6  12        7.13       22.42     13.38 o
   7   6  12       44.30       66.69     14.97 o
   8   6  12       51.81       11.32     15.64 o
   9   6  12        0.09      -15.13     15.13 o
 -14   7  12        5.37        3.34     15.69 o
 -13   7  12        7.05        0.93     14.52 o
 -12   7  12       23.06        9.34     10.70 o
 -11   7  12       19.68        9.91     10.13 o
 -10   7  12       72.46       72.58     11.05 o
  -9   7  12      142.18      133.49     11.81 o
  -8   7  12      283.72      311.46     14.15 o
  -7   7  12      110.32      101.71     10.40 o
  -6   7  12       92.60      106.60     11.17 o
  -5   7  12       44.42       63.91     10.88 o
  -4   7  12      892.19      875.41     30.33 o
  -3   7  12      293.08      284.04     12.86 o
  -2   7  12     1214.32     1162.30     26.08 o
  -1   7  12      464.29      472.72     16.47 o
   0   7  12       98.17      120.87     10.70 o
   1   7  12      227.59      208.50     12.75 o
   2   7  12      374.60      357.79     13.90 o
   3   7  12      211.73      189.23      9.24 o
   4   7  12       77.96       66.52     11.60 o
   5   7  12       61.84       67.79     11.88 o
   6   7  12       61.05       39.60     14.27 o
   7   7  12       28.42       57.08     23.21 o
   8   7  12       30.19       36.79     16.75 o
 -13   8  12       14.15       -2.92     17.94 o
 -12   8  12       51.93       92.42     12.03 o
 -11   8  12        0.01       -0.06     10.29 o
 -10   8  12        2.98       -5.23      9.68 o
  -9   8  12      179.16      181.57     12.55 o
  -8   8  12      892.71      935.83     35.77 o
  -7   8  12       15.68       18.50     10.37 o
  -6   8  12      339.72      315.53     17.37 o
  -5   8  12       63.54       55.58     14.75 o
  -4   8  12      125.28      107.13     11.34 o
  -3   8  12      812.45      837.31     17.93 o
  -2   8  12     1244.85     1210.43     29.48 o
  -1   8  12      430.08      426.57     16.24 o
   0   8  12        2.83       -0.16      8.79 o
   1   8  12        7.02       -8.53      8.53 o
   2   8  12      327.10      320.25     13.65 o
   3   8  12       96.65       90.51      8.50 o
   4   8  12        3.24        0.75      6.95 o
   5   8  12       18.05       39.03     16.62 o
   6   8  12      154.00      176.01     22.05 o
   7   8  12        1.35       -7.77     15.03 o
   8   8  12        6.86       42.48     23.94 o
 -13   9  12        0.05       -5.78     25.58 o
 -12   9  12       13.74       25.68     15.10 o
 -11   9  12        0.14        9.66     11.60 o
 -10   9  12        0.18        3.97     10.93 o
  -9   9  12      227.19      214.66     14.95 o
  -8   9  12        0.43       -1.11     10.77 o
  -7   9  12        3.08        3.01     10.15 o
  -6   9  12       71.38       70.62     13.49 o
  -5   9  12     1337.25     1269.45     28.26 o
  -4   9  12      176.17      184.16     13.98 o
  -3   9  12      120.18      140.00     13.88 o
  -2   9  12       37.73       53.98     16.91 o
  -1   9  12       61.06       49.46      9.90 o
   0   9  12       13.66       22.92      9.50 o
   1   9  12      361.40      363.41     19.79 o
   2   9  12       46.88       45.20      9.88 o
   3   9  12       39.70       69.75      8.87 o
   4   9  12        7.62       25.98      7.86 o
   5   9  12       17.22       23.46      8.30 o
   6   9  12        0.19        8.44      8.14 o
   7   9  12       88.33      113.23      9.94 o
   8   9  12       17.48       26.26     13.05 o
 -13  10  12       12.34       13.40     19.64 o
 -12  10  12       16.99       12.86     15.21 o
 -11  10  12       49.96       39.78     12.92 o
 -10  10  12       41.54       52.66     12.53 o
  -9  10  12       86.24      118.88     13.55 o
  -8  10  12        0.22        0.62     10.81 o
  -7  10  12      889.65      898.25     24.57 o
  -6  10  12      397.95      351.68     15.98 o
  -5  10  12      856.76      759.14     21.88 o
  -4  10  12       55.76       38.74     11.71 o
  -3  10  12      430.71      422.54     19.09 o
  -2  10  12        1.07       13.99      9.48 o
  -1  10  12      264.10      253.65     14.97 o
   0  10  12        0.47       -4.32      9.28 o
   1  10  12       10.94       -2.59      9.29 o
   2  10  12        1.96        4.80      9.29 o
   3  10  12        6.44        4.12      8.44 o
   4  10  12        8.31        7.57      9.05 o
   5  10  12       63.49       75.82     12.88 o
   6  10  12       26.70       26.72      8.04 o
   7  10  12       12.81       13.98      9.73 o
   8  10  12        3.20        4.73     11.47 o
 -13  11  12        1.83       11.13     19.11 o
 -12  11  12       81.42       67.47     20.53 o
 -11  11  12       27.46       17.17     12.37 o
 -10  11  12       18.72       11.71     13.38 o
  -9  11  12        3.63        9.73     11.42 o
  -8  11  12      164.96      133.97     13.52 o
  -7  11  12       43.66       51.58     11.89 o
  -6  11  12       40.66       38.25     11.40 o
  -5  11  12        4.77       -7.74      9.76 o
  -4  11  12       62.24       73.82     12.89 o
  -3  11  12     1315.05     1263.32     28.07 o
  -2  11  12      289.45      340.38     15.39 o
  -1  11  12        0.12       -2.73      9.38 o
   0  11  12      113.11      106.50     11.44 o
   1  11  12        0.09       -1.90      9.58 o
   2  11  12       48.32       45.13     10.50 o
   3  11  12      107.52      116.24     10.43 o
   4  11  12        7.46       12.77      9.49 o
   5  11  12       52.76       57.94     10.29 o
   6  11  12       12.63       24.16     10.08 o
   7  11  12       33.07       43.45     11.13 o
 -12  12  12       47.88       68.42     21.10 o
 -11  12  12        0.45      -12.17     14.88 o
 -10  12  12        0.24        0.69     11.66 o
  -9  12  12       11.57        7.61     11.94 o
  -8  12  12       19.30        6.87     11.48 o
  -7  12  12       76.66       90.78     12.66 o
  -6  12  12        0.05        2.88     10.96 o
  -5  12  12      588.52      597.12     31.22 o
  -4  12  12       13.74        8.74     19.13 o
  -3  12  12       31.71       23.76     10.78 o
  -2  12  12       17.51        4.76     10.10 o
  -1  12  12      172.70      172.82     12.94 o
   0  12  12      132.19      111.40     11.71 o
   1  12  12        0.34       -5.13      9.71 o
   2  12  12      163.94      157.31     13.82 o
   3  12  12       15.83       30.25     10.39 o
   4  12  12        0.99      -11.31     11.31 o
   5  12  12       10.53        8.80     10.21 o
   6  12  12       35.45       42.11     11.37 o
   7  12  12       28.39       45.34     10.29 o
 -12  13  12        9.90        5.67     23.85 o
 -11  13  12        4.30       -2.78     15.40 o
 -10  13  12       16.12       20.25     12.26 o
  -9  13  12        4.76       10.05     11.60 o
  -8  13  12        0.86       26.39     11.81 o
  -7  13  12       12.60       28.80     11.88 o
  -6  13  12      101.36      110.26     12.89 o
  -5  13  12      182.68      211.02     16.79 o
  -4  13  12        0.25       -7.03     26.02 o
  -3  13  12      181.42      180.35     14.37 o
  -2  13  12       96.43      108.60     11.99 o
  -1  13  12        1.43       -2.87     10.19 o
   0  13  12      183.20      188.95     18.65 o
   1  13  12        6.38       -9.86      9.86 o
   2  13  12        0.21       -4.92     10.49 o
   3  13  12       68.28       60.17     11.34 o
   4  13  12       33.01       34.94     11.95 o
   5  13  12       27.34       60.18     13.04 o
   6  13  12        0.94        7.16     11.66 o
 -11  14  12        4.48       -9.81     18.84 o
 -10  14  12        0.01       22.42     15.82 o
  -9  14  12       19.04       12.07     12.41 o
  -8  14  12        0.10       -0.85     11.48 o
  -7  14  12       84.55       73.41     12.85 o
  -6  14  12       41.20       32.67     17.08 o
  -5  14  12       24.18       -4.27     15.04 o
  -4  14  12      163.92      123.49     18.01 o
  -3  14  12       38.06       38.63     15.66 o
  -2  14  12       31.04       22.90     13.79 o
  -1  14  12       15.59       16.72     11.89 o
   0  14  12        0.83       -7.28     10.40 o
   1  14  12       15.01       -1.18     10.94 o
   2  14  12       90.89       86.40     13.72 o
   3  14  12        3.07      -10.40     10.40 o
   4  14  12       15.55       14.60     11.68 o
   5  14  12        7.64        1.42     12.70 o
   6  14  12       11.04      -10.58     13.02 o
 -11  15  12       15.42       27.54     38.02 o
 -10  15  12        7.95        3.47     16.06 o
  -9  15  12       70.26       66.65     15.17 o
  -8  15  12       74.34       83.32     14.23 o
  -7  15  12       71.72       77.50     13.48 o
  -6  15  12        8.11       -1.85     12.73 o
  -5  15  12        0.31       -7.50     15.71 o
  -4  15  12      603.50      597.03     28.09 o
  -3  15  12       84.36      129.68     28.78 o
  -2  15  12        2.14        0.01     11.82 o
  -1  15  12       15.31       11.36     11.91 o
   0  15  12       19.52       -9.08     11.78 o
   1  15  12        8.34      -11.55     11.55 o
   2  15  12        0.50      -10.76     13.59 o
   3  15  12       13.94       -4.20     12.20 o
   4  15  12        0.20       -0.67     12.77 o
   5  15  12       74.40       66.67     14.78 o
 -10  16  12        7.81       59.26     21.53 o
  -9  16  12       14.18       27.75     16.26 o
  -8  16  12       27.75       34.30     13.28 o
  -7  16  12       31.39       39.57     14.78 o
  -6  16  12       46.97       62.61     15.19 o
  -5  16  12       30.61       35.00     18.61 o
  -4  16  12       39.63       31.51     17.21 o
  -3  16  12        0.67      -14.49     15.21 o
  -2  16  12        4.69       -4.87     14.91 o
  -1  16  12       52.37       49.94     13.30 o
   0  16  12       26.04       30.58     12.99 o
   1  16  12       44.37       30.64     14.91 o
   2  16  12       24.43        9.62     15.47 o
   3  16  12       21.89       25.06     13.90 o
   4  16  12        4.88        0.95     14.08 o
   5  16  12       39.63       59.21     15.44 o
  -9  17  12       74.12       93.06     18.56 o
  -8  17  12        2.40      -14.76     14.76 o
  -7  17  12       61.69       88.67     16.95 o
  -6  17  12        0.93      -14.02     17.84 o
  -5  17  12       29.99       21.62     19.94 o
  -4  17  12        4.46       13.84     23.07 o
  -3  17  12       97.16      106.75     23.13 o
  -2  17  12       22.48       20.84     16.44 o
  -1  17  12        5.56      -12.22     15.00 o
   0  17  12        0.75       19.27     13.24 o
   1  17  12        9.83       12.02     17.00 o
   2  17  12        0.10       36.92     16.08 o
   3  17  12        0.34      -17.51     17.51 o
   4  17  12        1.47       -6.12     14.39 o
  -8  18  12        2.96      -13.51     19.20 o
  -7  18  12       66.66       62.40     16.17 o
  -6  18  12       38.50       39.08     26.37 o
  -5  18  12       27.84       35.43     18.87 o
  -4  18  12      152.69      193.59     25.48 o
  -3  18  12       64.58       45.88     18.65 o
  -2  18  12        6.84       16.01     16.69 o
  -1  18  12        0.38       10.74     16.45 o
   0  18  12        5.70       17.83     20.71 o
   1  18  12        0.96      -18.55     23.56 o
   2  18  12       26.61       26.94     16.92 o
   3  18  12       14.06      -16.76     16.76 o
  -7  19  12        6.83       32.30     19.68 o
  -6  19  12       64.61       58.88     24.18 o
  -5  19  12       48.94       57.28     20.55 o
  -4  19  12      290.56      382.35     27.09 o
  -3  19  12        2.58        6.43     17.98 o
  -2  19  12        2.24      -12.69     17.63 o
  -1  19  12        0.35        5.13     21.13 o
   0  19  12       51.86       58.57     22.41 o
   1  19  12        3.39        9.04     22.43 o
   2  19  12       57.98       58.07     18.53 o
  -5  20  12       16.35      -19.61     19.61 o
  -4  20  12        1.72      -14.02     18.52 o
  -3  20  12       72.64       98.07     33.46 o
  -2  20  12       38.46       65.96     20.57 o
  -1  20  12       36.00       70.26     24.45 o
   0  20  12        6.21       56.29     23.87 o
 -13   0  13       63.03       97.43     18.04 o
 -11   0  13        0.62      -13.21     14.35 o
  -9   0  13      845.17      859.12     30.97 o
  -7   0  13      232.03      204.94     16.54 o
  -5   0  13      457.91      411.09     21.78 o
  -3   0  13        0.22      -11.83     14.57 o
  -1   0  13      108.74       99.22     16.41 o
   1   0  13       61.24       52.96     10.67 o
   3   0  13      143.79      120.75     10.24 o
   5   0  13       37.49       51.82     10.58 o
   7   0  13        8.08        1.78     13.54 o
 -14   1  13       11.57       28.46     13.77 o
 -13   1  13       71.09       45.72     15.34 o
 -12   1  13      139.98      142.54     13.83 o
 -11   1  13      116.41      114.03     12.07 o
 -10   1  13      155.76      179.05     14.48 o
  -9   1  13       41.19       43.27      9.96 o
  -8   1  13      380.39      403.84     14.83 o
  -7   1  13      555.25      520.28     16.07 o
  -6   1  13       13.32       -2.88      7.80 o
  -5   1  13       63.06       62.80     10.17 o
  -4   1  13        8.02        9.48     11.72 o
  -3   1  13      211.42      184.26     14.57 o
  -2   1  13      362.58      369.34     16.43 o
  -1   1  13      146.67      122.70     12.08 o
   0   1  13      250.56      223.65     11.51 o
   1   1  13       44.54       36.89      7.26 o
   2   1  13        0.00       -0.66      6.03 o
   3   1  13        0.54        1.46      6.17 o
   4   1  13      105.01      116.58      7.10 o
   5   1  13       31.49       35.96      7.14 o
   6   1  13        6.16        2.15      7.15 o
   7   1  13       13.36       -8.64      8.64 o
   8   1  13        1.10       -0.65     10.50 o
 -14   2  13        0.00       -1.26     13.10 o
 -13   2  13       29.82       43.01     11.79 o
 -12   2  13       25.78       24.18     13.90 o
 -11   2  13      106.53      112.82     16.35 o
 -10   2  13      220.02      225.91     13.49 o
  -9   2  13        8.39       -5.45      9.23 o
  -8   2  13      402.73      365.63     14.43 o
  -7   2  13        0.19       -2.40      8.23 o
  -6   2  13        1.91        4.54      8.13 o
  -5   2  13        5.59       -6.34      9.22 o
  -4   2  13     1003.35      905.28     26.24 o
  -3   2  13       26.99       28.74     11.49 o
  -2   2  13      392.15      378.40     17.37 o
  -1   2  13      254.69      266.76     13.00 o
   0   2  13      348.31      328.47     12.98 o
   1   2  13      116.92       99.11      9.49 o
   2   2  13       33.24       19.51      7.77 o
   3   2  13        9.85        1.12      7.76 o
   4   2  13       25.09       23.01      8.80 o
   5   2  13        9.40        6.19      9.09 o
   6   2  13        1.65        4.99      9.07 o
   7   2  13        2.47      -11.60     13.96 o
   8   2  13       37.86       50.94     21.44 o
 -14   3  13       29.61       26.97     13.62 o
 -13   3  13       19.96       29.16     11.73 o
 -12   3  13        7.00       -4.73     10.72 o
 -11   3  13        0.55       10.96     10.45 o
 -10   3  13        0.07       12.41      9.87 o
  -9   3  13       15.53       -0.78      9.52 o
  -8   3  13      109.59      101.33     10.70 o
  -7   3  13       33.23       41.47      9.01 o
  -6   3  13        3.03        2.46      9.27 o
  -5   3  13      470.01      452.06     16.37 o
  -4   3  13      229.45      207.09     15.11 o
  -3   3  13      537.79      492.02     19.35 o
  -2   3  13        5.31       -1.50     10.50 o
  -1   3  13     1560.59     1452.40     33.44 o
   0   3  13       39.33       49.23      8.50 o
   1   3  13     1201.39     1040.31     22.72 o
   2   3  13        0.05       12.44      6.62 o
   3   3  13       61.84       49.05      8.07 o
   4   3  13       60.13       49.45     10.29 o
   5   3  13        0.82       -5.68      9.80 o
   6   3  13      150.67      175.91     13.62 o
   7   3  13       40.18       53.99     22.37 o
   8   3  13       45.47       40.52     14.21 o
 -14   4  13       12.39       14.13     15.33 o
 -13   4  13       27.45       60.18     12.73 o
 -12   4  13       16.32       34.80     11.39 o
 -11   4  13       47.21       52.52     11.01 o
 -10   4  13       22.46       16.29      9.74 o
  -9   4  13       15.36       20.39      9.69 o
  -8   4  13      601.76      575.66     17.94 o
  -7   4  13        0.24      -10.43     11.24 o
  -6   4  13        5.92        5.96      9.41 o
  -5   4  13      324.41      306.11     19.52 o
  -4   4  13      173.06      189.21     20.41 o
  -3   4  13      251.37      256.35     15.46 o
  -2   4  13       38.33       32.54     11.37 o
  -1   4  13       58.92       77.62     10.43 o
   0   4  13      442.81      385.17     28.66 o
   1   4  13       44.66       40.14     10.41 o
   2   4  13        8.17       13.91      8.18 o
   3   4  13       96.90       94.06      8.95 o
   4   4  13        0.28        4.68     10.02 o
   5   4  13        9.97        7.24     12.82 o
   6   4  13       13.08       41.85     12.85 o
   7   4  13        6.47        3.53     18.17 o
   8   4  13       76.71       58.48     16.06 o
 -14   5  13       13.40        8.32     23.26 o
 -13   5  13        0.34       -3.91     13.70 o
 -12   5  13        4.75       -9.98     11.76 o
 -11   5  13        6.88       17.34     10.40 o
 -10   5  13       15.30       25.30     11.62 o
  -9   5  13        6.19       -4.34     10.98 o
  -8   5  13      306.20      309.07     15.97 o
  -7   5  13        1.64       -6.52      9.45 o
  -6   5  13      293.31      276.77     14.59 o
  -5   5  13      663.03      663.56     20.10 o
  -4   5  13      191.72      193.62     14.84 o
  -3   5  13     3140.55     2978.01     56.48 o
  -2   5  13        7.20       -3.34      9.49 o
  -1   5  13     1558.83     1511.64     54.37 o
   0   5  13       17.45       25.13      9.05 o
   1   5  13      399.60      359.80     21.07 o
   2   5  13        0.17       11.24      8.54 o
   3   5  13      169.35      170.67     10.35 o
   4   5  13       57.45       49.96     11.40 o
   5   5  13       31.10       44.92     11.42 o
   6   5  13       21.55       53.16     14.00 o
   7   5  13       47.32       43.20     15.25 o
   8   5  13       13.21      -15.19     15.19 o
 -13   6  13        1.71        8.24     13.42 o
 -12   6  13        7.95       -4.75     14.94 o
 -11   6  13      105.20      145.88     14.08 o
 -10   6  13       51.66       39.37     11.91 o
  -9   6  13        0.03       17.76     11.34 o
  -8   6  13      318.18      322.33     16.51 o
  -7   6  13        0.10       -1.94     10.08 o
  -6   6  13        0.46        2.46      9.69 o
  -5   6  13       19.65        6.12     11.42 o
  -4   6  13       55.36       57.67     12.09 o
  -3   6  13        4.27        9.29     11.93 o
  -2   6  13       74.70       73.30     11.74 o
  -1   6  13      928.24      906.69     22.60 o
   0   6  13      310.20      328.75     16.22 o
   1   6  13        0.00        9.21      8.71 o
   2   6  13      248.25      217.41     11.83 o
   3   6  13       32.75       43.85      9.15 o
   4   6  13       26.01        3.09     10.71 o
   5   6  13       32.95       15.14     10.86 o
   6   6  13        0.79       -3.23     16.86 o
   7   6  13       37.53       28.63     15.22 o
   8   6  13       28.95       42.97     17.21 o
 -13   7  13        0.94       -8.36     15.34 o
 -12   7  13        4.85        3.50     12.45 o
 -11   7  13        0.66       -3.33     13.03 o
 -10   7  13       21.64       30.70     13.22 o
  -9   7  13      105.01       81.54     12.94 o
  -8   7  13      362.03      346.09     16.76 o
  -7   7  13        6.47        9.96     12.50 o
  -6   7  13       12.16        5.63     10.17 o
  -5   7  13      247.30      234.97     18.08 o
  -4   7  13      346.87      333.27     17.25 o
  -3   7  13      134.27      144.71     13.66 o
  -2   7  13        4.87        6.17      9.23 o
  -1   7  13        0.85       -4.10      9.23 o
   0   7  13       26.33       33.70      9.55 o
   1   7  13      133.18      115.45     10.73 o
   2   7  13        8.57        3.63      8.84 o
   3   7  13       59.69       53.15      9.61 o
   4   7  13       26.58       39.10      8.70 o
   5   7  13        1.90       -3.36     12.98 o
   6   7  13       10.16       25.43     18.87 o
   7   7  13       28.28       47.54     16.41 o
   8   7  13      295.91      351.94     32.42 o
 -13   8  13        0.82      -18.18     18.18 o
 -12   8  13       28.80       34.76     19.29 o
 -11   8  13      144.81      187.80     15.68 o
 -10   8  13       40.02       48.47     12.65 o
  -9   8  13      524.68      521.92     21.96 o
  -8   8  13       69.54       68.84     12.51 o
  -7   8  13       49.86       42.91     11.37 o
  -6   8  13       12.71        4.63     11.24 o
  -5   8  13      276.31      280.64     17.01 o
  -4   8  13       64.30       67.48     12.77 o
  -3   8  13     1428.30     1369.58     56.64 o
  -2   8  13      584.91      539.82     18.47 o
  -1   8  13       38.35       52.24     10.10 o
   0   8  13        0.34       -7.32      9.27 o
   1   8  13       44.99       55.44      9.97 o
   2   8  13       38.01       48.55     10.03 o
   3   8  13      203.43      197.75     13.15 o
   4   8  13        2.74        5.40      7.61 o
   5   8  13        6.76       18.08      9.29 o
   6   8  13       21.68       30.47     15.54 o
   7   8  13        0.08      -10.33     15.79 o
 -13   9  13        6.32        1.01     18.18 o
 -12   9  13       23.78       49.35     15.19 o
 -11   9  13        1.14       -1.50     12.33 o
 -10   9  13        5.51       13.73     12.10 o
  -9   9  13       65.73       72.70     14.99 o
  -8   9  13        1.69       -9.52     10.81 o
  -7   9  13       26.46       17.99     11.26 o
  -6   9  13      207.10      237.53     14.92 o
  -5   9  13       67.73       69.05     15.40 o
  -4   9  13      256.20      225.83     19.44 o
  -3   9  13        0.05        5.12     11.18 o
  -2   9  13       13.91        6.02     11.68 o
  -1   9  13       31.12       41.51     10.26 o
   0   9  13        2.24       -4.30      9.36 o
   1   9  13       29.03       17.37      9.91 o
   2   9  13       17.98       27.23      9.97 o
   3   9  13       71.76       62.30     10.51 o
   4   9  13       75.99       85.93      9.86 o
   5   9  13        3.81       14.92      8.32 o
   6   9  13      111.13      156.94     16.25 o
   7   9  13       41.95       79.24     22.59 o
 -12  10  13       56.19       48.99     16.58 o
 -11  10  13       39.70       40.44     13.26 o
 -10  10  13      116.66       85.06     14.07 o
  -9  10  13      148.22      137.79     14.11 o
  -8  10  13      110.52      129.68     14.01 o
  -7  10  13       39.56       34.38     11.53 o
  -6  10  13      215.92      217.75     22.20 o
  -5  10  13        1.00        3.35     11.96 o
  -4  10  13      606.56      583.09     33.90 o
  -3  10  13        9.16       -6.98      9.71 o
  -2  10  13        9.54       -4.20      9.65 o
  -1  10  13       12.61       -4.99      9.91 o
   0  10  13      177.70      173.17     16.54 o
   1  10  13       28.90       17.03     10.33 o
   2  10  13      163.42      177.81     12.66 o
   3  10  13      147.09      155.61     12.16 o
   4  10  13        4.33        7.96     10.73 o
   5  10  13        2.64        5.25      9.17 o
   6  10  13       31.92       56.62     12.56 o
   7  10  13       47.54       66.85     13.58 o
 -12  11  13        2.85        0.69     15.91 o
 -11  11  13        0.34      -14.29     14.29 o
 -10  11  13       81.79       63.89     13.43 o
  -9  11  13       51.66       85.57     13.26 o
  -8  11  13        5.70      -11.08     11.08 o
  -7  11  13       33.48       42.72     12.00 o
  -6  11  13      140.98      146.02     15.75 o
  -5  11  13      138.96      132.96     20.61 o
  -4  11  13      241.50      208.68     24.89 o
  -3  11  13       28.18       28.54     13.30 o
  -2  11  13     1105.12     1102.11     27.15 o
  -1  11  13        0.05       -9.12      9.94 o
   0  11  13        0.52       -1.33     10.27 o
   1  11  13      631.58      552.92     18.94 o
   2  11  13      365.40      339.90     15.49 o
   3  11  13       54.53       54.41     12.18 o
   4  11  13       54.69       93.04     11.03 o
   5  11  13       22.46       35.81     10.34 o
   6  11  13      200.29      227.25     22.16 o
 -12  12  13        9.34       33.95     24.74 o
 -11  12  13       31.08       41.81     16.61 o
 -10  12  13        0.27       -1.50     12.47 o
  -9  12  13       43.37       39.21     12.20 o
  -8  12  13      203.00      220.10     15.68 o
  -7  12  13       97.79      107.31     15.02 o
  -6  12  13      160.52      143.19     16.08 o
  -5  12  13      627.94      612.45     24.13 o
  -4  12  13        5.78       27.90     23.96 o
  -3  12  13       54.33       63.56     12.95 o
  -2  12  13      204.07      231.12     14.62 o
  -1  12  13       11.00        8.51     10.55 o
   0  12  13       12.78        8.43     10.56 o
   1  12  13        6.97       17.70     17.80 o
   2  12  13       88.01       88.86     12.03 o
   3  12  13       19.63       28.61     11.86 o
   4  12  13        4.90        0.51     10.50 o
   5  12  13      106.78      126.98     16.76 o
   6  12  13        0.06       10.68     11.10 o
 -11  13  13       11.72        3.10     15.99 o
 -10  13  13        0.03        3.65     13.31 o
  -9  13  13        7.14       22.01     14.30 o
  -8  13  13       28.32        6.27     13.32 o
  -7  13  13        1.99        2.16     17.21 o
  -6  13  13       95.99      101.77     15.23 o
  -5  13  13        6.81       -2.32     12.08 o
  -4  13  13       72.11       97.59     27.94 o
  -3  13  13        0.22      -11.36     13.84 o
  -2  13  13       28.15       10.67     12.14 o
  -1  13  13        8.49       -1.75     10.53 o
   0  13  13       19.95       31.75     11.08 o
   1  13  13       15.01       12.83     10.59 o
   2  13  13        9.30       10.47     11.88 o
   3  13  13      180.49      239.70     16.48 o
   4  13  13       16.21       14.12     11.42 o
   5  13  13       75.05       75.03     14.04 o
 -11  14  13        7.21        9.46     36.09 o
 -10  14  13      191.50      188.48     22.72 o
  -9  14  13       27.51       10.01     14.74 o
  -8  14  13        5.14        5.83     16.10 o
  -7  14  13       71.93       62.73     14.78 o
  -6  14  13       58.76       42.30     14.25 o
  -5  14  13      130.70      129.41     18.63 o
  -4  14  13      700.22      704.76     30.51 o
  -3  14  13      194.42      199.21     19.25 o
  -2  14  13       43.14       50.26     12.73 o
  -1  14  13        2.21      -11.00     11.58 o
   0  14  13       22.70       12.77     12.45 o
   1  14  13       97.78       96.58     14.12 o
   2  14  13      110.84      107.55     15.99 o
   3  14  13       67.56       92.94     19.32 o
   4  14  13       28.52       12.66     13.96 o
   5  14  13       56.14       62.35     14.36 o
 -10  15  13       33.51       25.14     29.81 o
  -9  15  13       56.35       62.77     17.70 o
  -8  15  13       26.94       21.10     15.13 o
  -7  15  13        4.89      -13.17     13.17 o
  -6  15  13        1.05      -13.35     13.35 o
  -5  15  13      112.82      121.08     18.46 o
  -4  15  13       27.51       37.06     17.56 o
  -3  15  13        9.45       56.08     23.55 o
  -2  15  13       47.47       50.95     16.82 o
  -1  15  13      122.81      120.06     14.76 o
   0  15  13        2.00       -9.47     12.02 o
   1  15  13      235.61      281.56     20.45 o
   2  15  13        6.32       42.18     15.74 o
   3  15  13       39.02       36.93     15.65 o
   4  15  13       17.15       50.92     14.44 o
  -9  16  13       40.31       43.63     23.19 o
  -8  16  13       34.85       40.26     15.93 o
  -7  16  13      155.35      186.50     18.81 o
  -6  16  13        1.62      -11.06     13.95 o
  -5  16  13       21.40       -5.21     16.81 o
  -4  16  13        1.07       12.89     17.12 o
  -3  16  13        0.68      -16.01     16.01 o
  -2  16  13        2.35       -4.82     15.22 o
  -1  16  13        3.72       -0.27     15.47 o
   0  16  13       56.08       53.31     13.77 o
   1  16  13       18.16       40.09     15.93 o
   2  16  13        5.52       10.57     16.07 o
   3  16  13        6.93       -2.37     15.64 o
  -8  17  13        1.62       24.21     15.96 o
  -7  17  13       44.92      103.51     19.71 o
  -6  17  13       27.68       36.08     15.84 o
  -5  17  13       20.46       28.64     27.90 o
  -4  17  13        1.16       -7.31     16.84 o
  -3  17  13        1.29        0.11     17.04 o
  -2  17  13        2.67       -3.59     16.49 o
  -1  17  13       24.29       38.05     17.65 o
   0  17  13        2.39        1.64     20.02 o
   1  17  13        1.12      -14.82     14.82 o
   2  17  13        9.07        4.59     16.47 o
   3  17  13       49.16       48.98     18.18 o
  -7  18  13      105.50      104.65     18.17 o
  -6  18  13        2.58        3.17     15.57 o
  -5  18  13      178.69      212.69     47.53 o
  -4  18  13      421.99      505.18     29.52 o
  -3  18  13        0.61       -7.27     16.86 o
  -2  18  13       12.97      -16.95     16.95 o
  -1  18  13        9.37        4.63     17.71 o
   0  18  13       29.36       52.30     22.42 o
   1  18  13        7.04      -25.04     25.04 o
  -5  19  13      205.35      302.94     26.87 o
  -4  19  13        0.01      -17.57     19.18 o
  -3  19  13        1.24      -21.21     21.21 o
  -2  19  13        3.28       11.99     18.92 o
  -1  19  13        1.70      -22.03     22.03 o
   0  19  13        3.50       -2.51     37.34 o
 -14   0  14        0.77      -21.53     21.53 o
 -12   0  14       13.99        0.74     26.29 o
 -10   0  14       15.43        8.58     18.91 o
  -8   0  14     1313.83     1426.53     50.99 o
  -6   0  14     1826.19     1678.62    127.81 o
  -4   0  14        3.62       -6.48     15.61 o
  -2   0  14      424.95      382.74     23.60 o
   0   0  14       13.18        4.59     13.44 o
   2   0  14      234.45      180.99     13.00 o
   4   0  14       20.61       18.65      9.59 o
   6   0  14        9.38        7.68      9.27 o
 -14   1  14       36.82        0.74     15.83 o
 -13   1  14       32.43       40.14     16.69 o
 -12   1  14      298.72      353.16     23.75 o
 -11   1  14       41.63       49.97     14.93 o
 -10   1  14       27.08       44.03     14.12 o
  -9   1  14       30.86       49.92     13.52 o
  -8   1  14      307.45      297.23     18.16 o
  -7   1  14      142.83      162.97     14.99 o
  -6   1  14        7.62       28.21     12.00 o
  -5   1  14      116.57      119.20     13.57 o
  -4   1  14       11.00        2.97     10.79 o
  -3   1  14        6.76        8.79     10.64 o
  -2   1  14       10.27       20.67     10.62 o
  -1   1  14        7.51        5.53      9.96 o
   0   1  14        5.37        5.09      8.45 o
   1   1  14       51.61       55.75      8.00 o
   2   1  14      131.41      122.86     10.48 o
   3   1  14        0.99       -0.29      6.56 o
   4   1  14        8.91        9.23      8.86 o
   5   1  14      127.26      143.61     10.71 o
   6   1  14        0.27       -1.87     10.07 o
   7   1  14       37.88       44.40     19.29 o
 -14   2  14        5.97       -2.24     29.47 o
 -13   2  14       51.23       84.84     17.27 o
 -12   2  14        2.30       -5.00     13.77 o
 -11   2  14      104.23       68.68     12.54 o
 -10   2  14        9.51       -6.46     10.79 o
  -9   2  14       44.61       50.62     14.02 o
  -8   2  14      187.50      206.69     16.52 o
  -7   2  14       32.39       23.09     12.35 o
  -6   2  14      557.77      547.78     31.56 o
  -5   2  14       56.13       42.43     11.84 o
  -4   2  14      478.17      481.89     19.12 o
  -3   2  14      430.11      394.05     20.76 o
  -2   2  14      324.25      299.06     15.87 o
  -1   2  14      375.12      396.11     21.77 o
   0   2  14      446.19      442.55     22.01 o
   1   2  14      182.79      152.58     12.70 o
   2   2  14        7.57        7.43      6.77 o
   3   2  14       59.08       80.73      8.18 o
   4   2  14      161.62      152.24      9.93 o
   5   2  14        1.75        8.84     10.96 o
   6   2  14        2.88       -7.00     10.14 o
   7   2  14      147.46      173.05     16.26 o
 -13   3  14       15.60       10.36     15.43 o
 -12   3  14       25.02       29.99     13.08 o
 -11   3  14       25.81       11.01     11.93 o
 -10   3  14       55.17       21.52     14.78 o
  -9   3  14      144.70      161.00     16.27 o
  -8   3  14       12.68       18.14     13.27 o
  -7   3  14      209.70      202.83     16.39 o
  -6   3  14       14.49       20.08     12.00 o
  -5   3  14      171.87      201.60     16.39 o
  -4   3  14      485.52      489.13     19.62 o
  -3   3  14      311.18      299.57     16.15 o
  -2   3  14     1170.94     1091.15     29.13 o
  -1   3  14       32.67       19.90     13.65 o
   0   3  14      154.44      133.14     10.71 o
   1   3  14       43.29       41.53      8.74 o
   2   3  14        9.55        4.03      8.33 o
   3   3  14       20.24       28.30      7.00 o
   4   3  14        5.58       -4.26      9.82 o
   5   3  14      192.30      197.05     13.88 o
   6   3  14      129.34      148.75     15.05 o
   7   3  14       46.33       71.09     14.92 o
 -13   4  14        0.76      -16.21     18.49 o
 -12   4  14        6.95       12.10     12.22 o
 -11   4  14      146.42      163.87     14.95 o
 -10   4  14       74.52       70.07     16.28 o
  -9   4  14       97.32      107.17     15.32 o
  -8   4  14        5.73       -7.85     12.49 o
  -7   4  14      229.07      198.75     15.95 o
  -6   4  14        0.56       -7.94     11.40 o
  -5   4  14      124.33      124.36     13.98 o
  -4   4  14     2084.86     1953.30     42.17 o
  -3   4  14      200.03      202.97     14.82 o
  -2   4  14        9.55       10.77     10.65 o
  -1   4  14      372.38      372.59     20.46 o
   0   4  14        8.63        6.13      8.29 o
   1   4  14       83.50       75.30      9.98 o
   2   4  14      135.91      111.52     10.01 o
   3   4  14        0.01       -6.88      8.20 o
   4   4  14      168.45      147.46     12.92 o
   5   4  14        0.14        0.87     10.58 o
   6   4  14      189.85      187.77     16.66 o
   7   4  14        0.58       19.92     14.53 o
 -13   5  14       27.37       15.76     15.90 o
 -12   5  14       46.99       65.06     28.37 o
 -11   5  14        0.76        3.20     11.71 o
 -10   5  14       33.13       34.48     12.11 o
  -9   5  14       14.63       31.09     13.76 o
  -8   5  14       42.36       40.97     13.43 o
  -7   5  14      191.75      170.68     15.68 o
  -6   5  14      174.68      175.00     15.36 o
  -5   5  14       50.56       57.66     12.80 o
  -4   5  14     1728.79     1653.52     43.78 o
  -3   5  14      193.03      182.75     15.14 o
  -2   5  14     1202.46     1179.57     29.94 o
  -1   5  14      268.06      245.18     14.98 o
   0   5  14      221.21      241.52     12.67 o
   1   5  14        0.78       -1.67      8.97 o
   2   5  14       33.85       18.64      9.85 o
   3   5  14        5.41        0.49      8.57 o
   4   5  14      116.96      125.68     13.07 o
   5   5  14       30.79       16.59     11.42 o
   6   5  14       64.42       69.72     15.25 o
   7   5  14       28.89       18.55     15.04 o
 -13   6  14       10.77        6.78     15.93 o
 -12   6  14        5.89       25.66     14.97 o
 -11   6  14       31.05       37.50     12.78 o
 -10   6  14        0.25       -5.33     17.81 o
  -9   6  14      260.07      293.60     18.82 o
  -8   6  14        1.92       -3.16     12.38 o
  -7   6  14       18.04       15.75     12.92 o
  -6   6  14       83.44       95.28     13.86 o
  -5   6  14      275.17      302.83     17.83 o
  -4   6  14      389.34      402.07     19.01 o
  -3   6  14       20.01       22.90     12.22 o
  -2   6  14       12.66       15.82     10.26 o
  -1   6  14        1.89        3.68      9.55 o
   0   6  14      569.77      550.27     18.20 o
   1   6  14      400.49      378.14     15.26 o
   2   6  14       48.15       59.68      9.96 o
   3   6  14       21.08       22.79      9.10 o
   4   6  14       19.41       21.92     14.21 o
   5   6  14       55.10       66.71     14.47 o
   6   6  14       39.48       27.99     14.52 o
   7   6  14        0.36       12.29     18.36 o
 -13   7  14        0.06       -6.69     15.87 o
 -12   7  14        6.54       17.91     15.27 o
 -11   7  14      157.33      164.13     17.53 o
 -10   7  14       45.42       47.48     18.04 o
  -9   7  14      222.64      231.88     18.22 o
  -8   7  14      211.59      161.83     16.48 o
  -7   7  14       51.91       33.01     15.41 o
  -6   7  14      276.49      263.08     17.92 o
  -5   7  14      230.96      226.90     26.57 o
  -4   7  14      395.74      417.61     21.04 o
  -3   7  14      279.63      305.71     21.30 o
  -2   7  14        3.08        0.52     11.08 o
  -1   7  14        8.24        7.95     10.19 o
   0   7  14       29.48       25.40      9.99 o
   1   7  14        6.40       -2.65      9.46 o
   2   7  14        3.96       -0.71     10.26 o
   3   7  14       26.13       12.47     10.21 o
   4   7  14        4.06        5.59     10.75 o
   5   7  14        0.11        0.38     14.06 o
   6   7  14       47.58        2.34     19.71 o
   7   7  14      107.96      175.39     19.76 o
 -13   8  14        0.61       60.98     35.03 o
 -12   8  14       76.48       99.81     17.45 o
 -11   8  14        6.19       -0.80     15.63 o
 -10   8  14      133.89      150.33     20.22 o
  -9   8  14        0.65       -4.33     16.48 o
  -8   8  14        5.08       -1.13     13.21 o
  -7   8  14      131.85      173.19     31.72 o
  -6   8  14        3.86      -11.82     11.82 o
  -5   8  14        0.16      -11.14     11.99 o
  -4   8  14      152.41      119.75     14.31 o
  -3   8  14      100.82      105.87     13.72 o
  -2   8  14      302.63      321.16     17.87 o
  -1   8  14      306.85      278.03     23.35 o
   0   8  14       54.07       56.63     10.61 o
   1   8  14       96.10      104.71     12.47 o
   2   8  14       93.09       73.16     11.13 o
   3   8  14        6.54        8.78      9.48 o
   4   8  14        3.55        1.32     10.05 o
   5   8  14        2.80       -3.06     14.42 o
   6   8  14       12.59        4.60     15.59 o
 -12   9  14       58.32       66.03     16.33 o
 -11   9  14        0.08      -13.90     14.68 o
 -10   9  14       26.93       34.62     14.92 o
  -9   9  14      128.86      137.93     23.33 o
  -8   9  14       22.59       18.28     13.59 o
  -7   9  14       30.92        9.39     12.92 o
  -6   9  14       32.33       40.77     16.30 o
  -5   9  14      183.65      164.43     17.28 o
  -4   9  14      417.39      454.49     24.69 o
  -3   9  14        7.72       -0.64     14.30 o
  -2   9  14       11.42        3.81     10.61 o
  -1   9  14       21.30       27.20     10.43 o
   0   9  14       16.41       11.89     10.08 o
   1   9  14      176.93      195.15     15.72 o
   2   9  14       44.34       41.10     10.60 o
   3   9  14        0.05       10.19      9.66 o
   4   9  14       37.67       27.06     11.04 o
   5   9  14      138.95      156.40     11.44 o
   6   9  14       24.44       16.09     17.20 o
 -12  10  14       57.32       40.15     19.98 o
 -11  10  14        6.99      -10.27     20.79 o
 -10  10  14       15.78        8.35     14.76 o
  -9  10  14      166.54      180.51     16.99 o
  -8  10  14        1.96       -5.60     13.00 o
  -7  10  14       56.79       68.50     14.68 o
  -6  10  14        0.00       10.83     12.73 o
  -5  10  14      432.68      409.06     24.89 o
  -4  10  14      139.09      142.10     15.23 o
  -3  10  14       16.76       25.40     13.29 o
  -2  10  14       76.48       75.70     11.94 o
  -1  10  14        4.81       22.37     10.50 o
   0  10  14        0.00       -0.79     10.36 o
   1  10  14      243.34      219.58     14.03 o
   2  10  14        1.11       -3.57     10.57 o
   3  10  14       20.31       30.13     11.73 o
   4  10  14        2.43       27.23     11.77 o
   5  10  14       70.75       85.06     11.03 o
   6  10  14       34.30       79.60     13.36 o
 -11  11  14        1.56      -14.71     14.71 o
 -10  11  14        2.04       -6.60     16.35 o
  -9  11  14       34.46        0.63     14.16 o
  -8  11  14        4.45        6.48     13.80 o
  -7  11  14       49.50       71.51     14.62 o
  -6  11  14       37.12       27.38     14.04 o
  -5  11  14      128.18      157.02     16.67 o
  -4  11  14       33.67       23.11     16.04 o
  -3  11  14        0.42       -5.57     10.40 o
  -2  11  14      261.89      291.10     22.00 o
  -1  11  14      126.94      159.74     13.10 o
   0  11  14       35.93       29.49     10.85 o
   1  11  14       73.49       92.59     12.28 o
   2  11  14       24.15       76.54     23.16 o
   3  11  14      129.59      103.87     13.59 o
   4  11  14       31.63       27.42     12.59 o
   5  11  14       18.07       24.44     18.59 o
 -11  12  14        0.01      -10.96     18.78 o
 -10  12  14       17.36       18.59     15.16 o
  -9  12  14       97.39      137.94     23.33 o
  -8  12  14       34.47       35.26     14.07 o
  -7  12  14       71.91       57.88     14.72 o
  -6  12  14       95.57       79.78     14.66 o
  -5  12  14      140.85      150.73     16.14 o
  -4  12  14       76.93       75.84     17.11 o
  -3  12  14        4.90       11.59     14.46 o
  -2  12  14       40.71       46.29     13.23 o
  -1  12  14       84.33      116.48     17.85 o
   0  12  14        4.69        4.68     10.50 o
   1  12  14        3.10        1.32     10.68 o
   2  12  14       31.11       48.74     12.92 o
   3  12  14       12.78        1.52     12.70 o
   4  12  14       14.79        1.66     16.61 o
   5  12  14        0.44       12.52     11.46 o
 -10  13  14       30.49       46.83     16.35 o
  -9  13  14       10.09        5.95     14.59 o
  -8  13  14       47.14       21.61     14.82 o
  -7  13  14        4.82       -4.89     14.10 o
  -6  13  14       26.53       50.65     14.34 o
  -5  13  14        0.30       -0.21     13.29 o
  -4  13  14        1.82      -15.07     15.73 o
  -3  13  14       29.88       20.75     15.89 o
  -2  13  14        0.31        0.10     11.74 o
  -1  13  14       30.85       37.37     12.72 o
   0  13  14       45.31       62.35     13.68 o
   1  13  14       17.06        9.37     11.21 o
   2  13  14       44.18       83.27     14.10 o
   3  13  14        1.09       -0.69     12.91 o
   4  13  14      123.79      139.61     15.72 o
 -10  14  14       37.10       -0.49     34.88 o
  -9  14  14       55.44       75.11     17.21 o
  -8  14  14       69.72       53.13     16.03 o
  -7  14  14       42.13       53.70     15.56 o
  -6  14  14        4.62        2.38     13.60 o
  -5  14  14       88.12       91.63     15.94 o
  -4  14  14       74.96       59.49     17.43 o
  -3  14  14       61.31       77.66     17.85 o
  -2  14  14        0.18      -15.24     15.24 o
  -1  14  14       39.07       41.55     13.09 o
   0  14  14        0.12      -12.62     12.62 o
   1  14  14        0.60      -14.00     14.00 o
   2  14  14       30.56       31.46     15.68 o
   3  14  14        2.54        6.70     15.68 o
   4  14  14       46.58       77.65     17.16 o
  -9  15  14        1.79        0.87     16.03 o
  -8  15  14        6.56       -0.64     15.10 o
  -7  15  14        9.32       -7.44     14.75 o
  -6  15  14       37.24       30.89     15.59 o
  -5  15  14        7.39      -12.29     19.79 o
  -4  15  14       31.91       26.62     17.46 o
  -3  15  14       48.84       44.45     28.69 o
  -2  15  14        0.95       11.75     16.20 o
  -1  15  14       35.39       61.60     17.45 o
   0  15  14        0.02        9.90     13.26 o
   1  15  14        0.12       -5.16     15.44 o
   2  15  14       68.91       45.50     16.72 o
   3  15  14       12.90        7.42     16.52 o
  -8  16  14       19.80      -13.25     15.30 o
  -7  16  14        0.12      -15.28     15.28 o
  -6  16  14        4.12      -13.90     13.90 o
  -5  16  14      168.06      207.62     25.45 o
  -4  16  14        8.60       -5.41     17.44 o
  -3  16  14        0.67        7.97     17.31 o
  -2  16  14       52.84       53.45     18.60 o
  -1  16  14        0.88       -5.83     22.63 o
   0  16  14       46.60       19.09     20.30 o
   1  16  14        9.25      -12.02     17.03 o
   2  16  14        0.01      -14.37     15.81 o
  -7  17  14        5.88       -8.57     21.39 o
  -6  17  14        0.52       -5.58     15.51 o
  -5  17  14       51.12       55.39     32.85 o
  -4  17  14        3.31      -18.13     18.13 o
  -3  17  14        0.97        2.75     18.29 o
  -2  17  14        0.30      -16.39     16.39 o
  -1  17  14       34.20       50.12     18.49 o
   0  17  14       35.31       41.78     21.94 o
   1  17  14        4.22      -17.44     17.44 o
  -5  18  14      193.32      220.15     35.75 o
  -4  18  14       23.67       31.04     20.21 o
  -3  18  14        0.49       -0.70     18.80 o
  -2  18  14        0.00       -3.66     18.29 o
  -1  18  14        4.21        1.92     21.87 o
 -13   0  15      109.81      123.12     25.25 o
 -11   0  15       15.00       10.26     20.41 o
  -9   0  15      176.66      166.55     26.11 o
  -7   0  15      450.27      442.15     44.73 o
  -5   0  15      117.77      150.48     46.23 o
  -3   0  15      127.25      100.09     18.69 o
  -1   0  15      378.12      369.97     37.23 o
   1   0  15        6.75        4.58     11.01 o
   3   0  15       53.05       45.62     18.76 o
   5   0  15       23.08       23.23      9.96 o
 -13   1  15       33.98       39.33     16.14 o
 -12   1  15       31.88       30.48     15.54 o
 -11   1  15      143.70      139.04     16.82 o
 -10   1  15       96.68      101.88     15.00 o
  -9   1  15      329.12      357.66     20.39 o
  -8   1  15        1.87        9.88     12.76 o
  -7   1  15       16.05        3.57     12.67 o
  -6   1  15      177.69      179.57     15.52 o
  -5   1  15      319.04      311.79     19.45 o
  -4   1  15       20.31        3.57     11.54 o
  -3   1  15        4.38       12.06     11.22 o
  -2   1  15       20.96       16.94     11.13 o
  -1   1  15        8.62       13.25     10.32 o
   0   1  15        0.15       11.90     12.81 o
   1   1  15       14.78       17.64      8.84 o
   2   1  15       19.31       21.10      7.81 o
   3   1  15        0.73        8.27      7.24 o
   4   1  15       19.69       22.54      7.02 o
   5   1  15       16.83       16.87      7.02 o
   6   1  15       68.32       91.73      8.21 o
 -13   2  15       11.83       18.16     18.74 o
 -12   2  15       13.37       31.85     15.71 o
 -11   2  15       65.97       67.54     18.42 o
 -10   2  15        0.15       -5.63     13.21 o
  -9   2  15       24.81       28.60     13.57 o
  -8   2  15       76.83       71.09     14.77 o
  -7   2  15        0.09       -6.23     11.95 o
  -6   2  15        0.18        1.95     11.91 o
  -5   2  15      344.00      341.06     22.64 o
  -4   2  15       20.54        7.69     11.51 o
  -3   2  15      190.74      199.87     14.90 o
  -2   2  15        1.27       -0.13     13.05 o
  -1   2  15        0.22        2.50     10.13 o
   0   2  15       25.00       23.41      9.51 o
   1   2  15       18.28       19.49      9.24 o
   2   2  15      145.93      148.75     10.82 o
   3   2  15       75.29       88.14      7.92 o
   4   2  15       91.61       80.31      7.70 o
   5   2  15      172.78      166.48     11.12 o
   6   2  15      150.06      152.41     32.93 o
 -13   3  15        2.87       25.38     16.36 o
 -12   3  15        8.13       18.22     15.50 o
 -11   3  15        4.93        0.74     17.22 o
 -10   3  15       16.31       18.17     13.45 o
  -9   3  15        8.22       17.11     13.79 o
  -8   3  15       51.14       30.10     13.21 o
  -7   3  15        9.21       29.29     12.90 o
  -6   3  15       24.60       35.22     12.79 o
  -5   3  15      133.50      144.87     14.55 o
  -4   3  15        0.59        1.31     11.56 o
  -3   3  15      430.14      396.86     19.61 o
  -2   3  15       33.73       26.20     11.60 o
  -1   3  15      144.90      146.11     15.89 o
   0   3  15        8.03        8.24      9.24 o
   1   3  15        1.61        2.58      8.72 o
   2   3  15       14.61       14.45     10.86 o
   3   3  15       60.00       66.27      9.31 o
   4   3  15        0.02       -1.67      7.35 o
   5   3  15        8.33        3.70     12.39 o
   6   3  15        0.01       16.41     20.20 o
 -13   4  15        7.57       -0.45     15.95 o
 -12   4  15       33.90       46.18     16.05 o
 -11   4  15       40.32       78.47     15.88 o
 -10   4  15       77.26       58.84     14.55 o
  -9   4  15       45.65       48.57     20.70 o
  -8   4  15        0.21       -2.59     13.19 o
  -7   4  15      133.90      147.73     16.07 o
  -6   4  15        0.10       -7.46     11.94 o
  -5   4  15      407.72      352.65     21.37 o
  -4   4  15      920.04      880.94     27.31 o
  -3   4  15       52.53       44.17     12.42 o
  -2   4  15      446.75      407.75     18.55 o
  -1   4  15      307.58      289.49     14.44 o
   0   4  15       66.18       72.27     10.76 o
   1   4  15        4.39       -7.81      8.46 o
   2   4  15       19.66       17.63      9.08 o
   3   4  15        1.28        4.37      8.66 o
   4   4  15       11.32       15.98      8.55 o
   5   4  15       79.78      112.27     15.21 o
   6   4  15        0.30      -13.39     13.39 o
 -13   5  15        5.02       -3.05     15.93 o
 -12   5  15       56.40       58.80     16.77 o
 -11   5  15       13.07       29.25     15.10 o
 -10   5  15       15.15       -6.02     12.75 o
  -9   5  15       19.24       60.83     19.13 o
  -8   5  15      101.40      126.25     22.56 o
  -7   5  15        3.07       29.56     13.10 o
  -6   5  15       13.33       18.66     12.61 o
  -5   5  15      529.44      518.56     24.91 o
  -4   5  15      408.29      405.46     19.74 o
  -3   5  15        0.01       15.92     11.82 o
  -2   5  15      539.01      504.00     28.93 o
  -1   5  15       71.72       53.01     10.80 o
   0   5  15       11.59       13.98      8.97 o
   1   5  15       27.09        8.44      9.76 o
   2   5  15        6.19       -9.05      9.05 o
   3   5  15       24.22       28.63      9.33 o
   4   5  15        3.10        0.13     11.17 o
   5   5  15       12.54       -3.41     13.42 o
   6   5  15        8.54        0.83     26.77 o
 -12   6  15       91.99      140.48     18.54 o
 -11   6  15        2.90       -3.13     14.58 o
 -10   6  15        1.83       -3.29     13.69 o
  -9   6  15        1.74        0.64     13.57 o
  -8   6  15      111.19      144.09     16.86 o
  -7   6  15      149.15      158.31     22.39 o
  -6   6  15      452.73      397.16     20.49 o
  -5   6  15      112.28      147.51     15.56 o
  -4   6  15       28.02       31.87     12.93 o
  -3   6  15        0.01       -8.58     15.03 o
  -2   6  15        6.74        9.86     11.72 o
  -1   6  15        2.41       -9.29     10.01 o
   0   6  15      302.36      301.08     14.71 o
   1   6  15        2.52        2.05      9.63 o
   2   6  15       17.09       12.37      9.44 o
   3   6  15        1.16       -3.47      9.19 o
   4   6  15      181.50      189.98     17.47 o
   5   6  15        0.73        9.91     20.19 o
   6   6  15        9.38       22.28     15.54 o
 -12   7  15      137.51      193.62     19.55 o
 -11   7  15       82.22       80.03     19.39 o
 -10   7  15       83.83       90.67     16.26 o
  -9   7  15      132.25      167.80     16.96 o
  -8   7  15       69.59       55.29     14.87 o
  -7   7  15       17.64       21.35     13.34 o
  -6   7  15       15.80        6.36     12.64 o
  -5   7  15      110.46      120.31     14.94 o
  -4   7  15      115.90      126.29     14.50 o
  -3   7  15       18.92       10.72     12.39 o
  -2   7  15        4.14        1.31     10.54 o
  -1   7  15        0.10        1.23     10.42 o
   0   7  15       18.06       20.80     10.67 o
   1   7  15       17.96        6.62     10.07 o
   2   7  15       13.26       15.04     10.06 o
   3   7  15       30.24       39.19     10.24 o
   4   7  15        5.26        6.22     10.47 o
   5   7  15       16.72       15.26     15.09 o
   6   7  15        6.46       29.67     16.01 o
 -12   8  15        7.11       22.46     16.21 o
 -11   8  15       20.25       16.08     15.18 o
 -10   8  15       34.01       28.93     15.01 o
  -9   8  15       68.70       68.46     15.36 o
  -8   8  15      105.00       82.69     15.80 o
  -7   8  15       80.19       92.72     15.24 o
  -6   8  15      103.82      127.78     16.43 o
  -5   8  15      568.77      582.13     26.60 o
  -4   8  15        0.29      -11.78     11.78 o
  -3   8  15      179.15      165.56     15.58 o
  -2   8  15      541.42      580.20     20.26 o
  -1   8  15      283.92      294.10     17.21 o
   0   8  15       53.99       50.45     11.30 o
   1   8  15      214.63      205.39     16.88 o
   2   8  15       33.92       41.70     18.84 o
   3   8  15      129.64      129.61     11.98 o
   4   8  15       22.41       11.54     11.08 o
   5   8  15       48.18       28.94     16.59 o
 -12   9  15       61.51       98.89     30.64 o
 -11   9  15       25.84       11.33     15.72 o
 -10   9  15       94.11       75.16     16.49 o
  -9   9  15       26.00       -3.86     13.75 o
  -8   9  15      229.30      242.01     19.07 o
  -7   9  15       14.91       32.11     13.94 o
  -6   9  15        7.94       10.93     12.97 o
  -5   9  15       75.31       84.56     20.95 o
  -4   9  15      292.67      271.08     20.25 o
  -3   9  15       69.31       90.27     22.77 o
  -2   9  15        9.75       17.90     12.52 o
  -1   9  15       53.00       53.24     11.69 o
   0   9  15       76.16       78.73     11.90 o
   1   9  15      105.13      108.90     12.32 o
   2   9  15       81.91       81.82     11.63 o
   3   9  15        3.63        8.65     15.42 o
   4   9  15      143.32      179.22     16.92 o
   5   9  15       42.43        3.33     16.25 o
 -11  10  15       24.13       33.55     16.44 o
 -10  10  15        1.42      -10.20     14.92 o
  -9  10  15       13.64       13.60     14.98 o
  -8  10  15        6.46      -13.54     13.54 o
  -7  10  15       71.57       93.05     20.10 o
  -6  10  15        8.58       -5.30     12.50 o
  -5  10  15      189.06      177.95     17.03 o
  -4  10  15       87.24       72.00     14.32 o
  -3  10  15       23.85       19.51     12.87 o
  -2  10  15        0.10       -3.75     10.57 o
  -1  10  15        0.23       15.27     14.84 o
   0  10  15      167.74      157.10     13.66 o
   1  10  15        1.23       20.22     10.96 o
   2  10  15        0.01       -2.54     10.77 o
   3  10  15        5.08       20.45     12.33 o
   4  10  15      145.55      161.63     27.17 o
   5  10  15      121.29      155.99     19.67 o
 -11  11  15        0.95        1.00     17.58 o
 -10  11  15       47.21       89.11     21.69 o
  -9  11  15       68.53       61.67     23.96 o
  -8  11  15       36.81       27.94     17.95 o
  -7  11  15       11.59       -0.32     18.01 o
  -6  11  15       26.41       52.58     14.51 o
  -5  11  15       43.17       19.56     13.97 o
  -4  11  15       24.49       15.89     13.18 o
  -3  11  15        6.59       18.83     15.47 o
  -2  11  15        4.49      -10.83     10.83 o
  -1  11  15       64.55       57.77     12.42 o
   0  11  15       49.00       50.42     21.22 o
   1  11  15       65.11       53.45     15.84 o
   2  11  15       12.46       17.37     12.87 o
   3  11  15        1.27        3.75     12.74 o
   4  11  15        0.18       16.60     13.51 o
 -10  12  15        0.22        8.71     15.53 o
  -9  12  15       11.65        4.34     15.65 o
  -8  12  15       17.48       -1.64     24.87 o
  -7  12  15       19.30       27.36     14.99 o
  -6  12  15        0.15      -13.69     13.69 o
  -5  12  15        7.16      -18.13     18.13 o
  -4  12  15       37.11       41.61     14.35 o
  -3  12  15        9.48       -0.94     14.90 o
  -2  12  15       11.98       38.33     14.66 o
  -1  12  15        2.89       -5.84     12.55 o
   0  12  15       11.25       18.99     11.46 o
   1  12  15        1.04      -10.68     11.05 o
   2  12  15       31.24       53.04     20.12 o
   3  12  15        1.68       13.95     28.00 o
   4  12  15       89.29       98.20     15.35 o
 -10  13  15       11.72       22.17     28.30 o
  -9  13  15       27.26       29.63     16.70 o
  -8  13  15       60.45       80.77     17.41 o
  -7  13  15       63.81       56.95     16.15 o
  -6  13  15       11.80       26.71     14.99 o
  -5  13  15       13.23       11.68     14.36 o
  -4  13  15        1.14       29.09     17.13 o
  -3  13  15        1.17        4.13     16.12 o
  -2  13  15        0.20      -15.38     15.38 o
  -1  13  15       15.49       11.77     13.35 o
   0  13  15       13.99       36.00     13.79 o
   1  13  15       22.12       27.24     15.67 o
   2  13  15      225.43      246.12     31.35 o
   3  13  15       23.35       17.56     15.73 o
  -9  14  15        0.13       26.25     18.67 o
  -8  14  15       98.79      109.53     26.66 o
  -7  14  15        4.55       31.91     16.01 o
  -6  14  15        4.16       15.43     15.19 o
  -5  14  15        0.98        3.28     14.84 o
  -4  14  15       10.50       32.07     17.46 o
  -3  14  15        2.67       -7.43     16.52 o
  -2  14  15        0.84      -13.89     15.94 o
  -1  14  15       25.54       26.04     20.74 o
   0  14  15      153.14      196.93     17.55 o
   1  14  15       14.47        5.63     15.86 o
   2  14  15      138.39      186.66     20.03 o
  -8  15  15       50.00       75.52     18.25 o
  -7  15  15       56.24       58.61     23.04 o
  -6  15  15       47.64       50.58     16.24 o
  -5  15  15       32.17       49.47     15.72 o
  -4  15  15       30.77       42.98     25.15 o
  -3  15  15       11.40      -14.32     17.31 o
  -2  15  15       15.61       25.64     17.69 o
  -1  15  15       48.77       62.51     18.48 o
   0  15  15       32.72        8.67     23.95 o
   1  15  15        5.42       14.04     18.86 o
  -7  16  15       65.92       67.10     20.44 o
  -6  16  15      214.91      272.81     22.69 o
  -5  16  15       45.34       28.03     19.94 o
  -4  16  15        0.15       15.19     19.07 o
  -3  16  15        0.69      -17.96     17.96 o
  -2  16  15       22.41       -0.37     36.29 o
  -1  16  15      127.01      191.21     21.96 o
   0  16  15       19.82       -8.95     23.38 o
  -4  17  15        3.54      -18.97     18.97 o
  -3  17  15        7.57       23.49     18.84 o
  -2  17  15        0.01      -18.44     18.44 o
 -12   0  16        5.13       -2.84     22.56 o
 -10   0  16      224.45      252.01     27.07 o
  -8   0  16      201.15      197.79     24.97 o
  -6   0  16      229.83      208.22     37.95 o
  -4   0  16      200.59      181.70     22.44 o
  -2   0  16      119.88      140.17     19.94 o
   0   0  16       18.83       12.18     15.68 o
   2   0  16       55.60       96.61     19.97 o
   4   0  16      106.77      131.97     13.33 o
 -12   1  16        1.07       -7.97     15.74 o
 -11   1  16        1.79       25.24     20.32 o
 -10   1  16       57.28       80.21     28.49 o
  -9   1  16        3.34        0.20     15.41 o
  -8   1  16       22.78        9.37     13.22 o
  -7   1  16       18.67       -3.24     12.96 o
  -6   1  16      230.58      267.70     18.06 o
  -5   1  16       76.87       61.17     13.78 o
  -4   1  16        1.33       -7.32     12.45 o
  -3   1  16        0.79      -11.34     11.34 o
  -2   1  16       49.85       44.96     12.48 o
  -1   1  16        0.50       -3.89     10.89 o
   0   1  16        2.10        1.29     10.83 o
   1   1  16        6.39        7.69      9.11 o
   2   1  16        5.01        4.78      9.07 o
   3   1  16      131.14      149.63      9.64 o
   4   1  16       25.66       18.95      7.96 o
   5   1  16        0.97        9.67      9.05 o
 -12   2  16       96.30      104.40     18.38 o
 -11   2  16       63.92      101.11     17.45 o
 -10   2  16       27.02       72.11     15.79 o
  -9   2  16        0.32        2.84     22.38 o
  -8   2  16        0.25       25.16     13.97 o
  -7   2  16      161.55      155.00     20.07 o
  -6   2  16       32.79       37.15     13.57 o
  -5   2  16        1.85        8.07     12.40 o
  -4   2  16       32.71       49.43     13.52 o
  -3   2  16       44.00       29.12     12.34 o
  -2   2  16       83.55       86.36     13.31 o
  -1   2  16        2.56       -8.70     12.13 o
   0   2  16        9.88       18.11     11.30 o
   1   2  16      169.21      169.73     12.05 o
   2   2  16       59.85       56.51      9.88 o
   3   2  16        0.12       -2.96     10.81 o
   4   2  16        0.28       -5.19      7.28 o
   5   2  16       81.64      114.53     13.50 o
 -12   3  16        8.45       12.13     16.17 o
 -11   3  16        1.17       16.67     23.09 o
 -10   3  16        9.50       -1.26     15.44 o
  -9   3  16       41.90       60.65     15.18 o
  -8   3  16       69.15       46.56     14.43 o
  -7   3  16      174.78      197.93     17.05 o
  -6   3  16      119.09      112.64     19.03 o
  -5   3  16       12.49       11.06     13.78 o
  -4   3  16      186.54      153.18     15.38 o
  -3   3  16      212.19      198.52     15.75 o
  -2   3  16       34.28       43.80     12.36 o
  -1   3  16       86.39       73.01     12.64 o
   0   3  16       38.77       24.49     10.18 o
   1   3  16       13.71       15.04      9.67 o
   2   3  16        8.52       -8.89      8.89 o
   3   3  16       20.08       13.50      8.57 o
   4   3  16      129.29      159.61     10.89 o
   5   3  16       23.58       22.89     12.36 o
 -12   4  16       10.53       48.96     16.80 o
 -11   4  16       58.97       67.20     16.86 o
 -10   4  16       20.30       15.66     14.59 o
  -9   4  16      294.11      278.88     26.75 o
  -8   4  16        0.68      -10.87     13.14 o
  -7   4  16       57.43       64.22     14.44 o
  -6   4  16        1.35        4.79     12.74 o
  -5   4  16       94.16       89.84     14.29 o
  -4   4  16        0.38        8.72     12.77 o
  -3   4  16      107.85       97.82     13.92 o
  -2   4  16       72.37       52.06     12.77 o
  -1   4  16      139.97      163.82     14.26 o
   0   4  16       73.28       61.26     10.87 o
   1   4  16        8.69       -3.50      9.52 o
   2   4  16       15.20       23.74      9.17 o
   3   4  16       76.16       70.71     10.01 o
   4   4  16        0.31       -8.97      8.97 o
   5   4  16       11.83       12.13     14.15 o
 -12   5  16       65.93       92.00     18.01 o
 -11   5  16        0.24       -6.58     14.73 o
 -10   5  16        0.09       23.28     15.29 o
  -9   5  16      112.47       89.43     18.51 o
  -8   5  16        1.56      -13.26     13.26 o
  -7   5  16      266.20      256.01     19.04 o
  -6   5  16        2.60       -2.76     13.13 o
  -5   5  16      141.36      155.07     15.97 o
  -4   5  16        0.87        2.90     12.23 o
  -3   5  16       33.33       39.04     12.90 o
  -2   5  16      366.17      353.84     18.50 o
  -1   5  16      494.68      469.32     19.29 o
   0   5  16       12.70       11.50     10.09 o
   1   5  16        3.49       -2.76      9.10 o
   2   5  16        0.55       -3.09      9.76 o
   3   5  16      161.60      152.19     14.57 o
   4   5  16       74.68      113.31     11.17 o
   5   5  16       40.61       51.93     28.26 o
 -12   6  16       42.15       59.23     18.03 o
 -11   6  16       39.27       20.51     16.12 o
 -10   6  16        1.92        0.41     14.94 o
  -9   6  16        2.64        8.25     14.22 o
  -8   6  16      181.74      207.41     24.51 o
  -7   6  16      301.38      315.53     20.11 o
  -6   6  16      195.97      203.58     17.57 o
  -5   6  16      320.32      298.18     18.81 o
  -4   6  16       63.97       66.27     13.78 o
  -3   6  16       25.25       16.25     13.06 o
  -2   6  16       97.37      109.40     14.88 o
  -1   6  16       94.92      100.31     15.86 o
   0   6  16       25.88       51.75     11.02 o
   1   6  16       14.88       13.74     10.36 o
   2   6  16       82.67       87.12     11.41 o
   3   6  16       32.11       20.43     10.14 o
   4   6  16        0.36        1.00     11.66 o
   5   6  16        0.37       14.35     15.26 o
 -11   7  16       24.73       28.41     16.68 o
 -10   7  16       14.57      -14.63     14.63 o
  -9   7  16       89.62       76.04     16.16 o
  -8   7  16       31.45       34.78     14.11 o
  -7   7  16      135.08      138.55     16.47 o
  -6   7  16      168.06      146.98     16.12 o
  -5   7  16       14.42       23.96     13.31 o
  -4   7  16       10.71       11.12     14.00 o
  -3   7  16       60.40       70.48     13.62 o
  -2   7  16      248.07      276.42     17.33 o
  -1   7  16        1.05        5.91     10.61 o
   0   7  16       33.25       35.66     10.83 o
   1   7  16       81.55       73.57     12.11 o
   2   7  16        7.29        2.19     10.38 o
   3   7  16       17.07        4.54     12.14 o
   4   7  16        0.00        7.56     14.88 o
 -11   8  16        3.46       -3.87     16.15 o
 -10   8  16       41.63       37.71     21.50 o
  -9   8  16       73.77       95.37     17.02 o
  -8   8  16      319.11      335.65     21.00 o
  -7   8  16      367.87      326.10     20.98 o
  -6   8  16       38.64       52.56     17.22 o
  -5   8  16        9.75       15.70     13.38 o
  -4   8  16      137.20      144.11     15.71 o
  -3   8  16       18.97        7.80     12.49 o
  -2   8  16        7.68       14.42     12.38 o
  -1   8  16      207.46      212.24     16.25 o
   0   8  16       74.00       74.82     12.24 o
   1   8  16        0.19       -0.83     10.40 o
   2   8  16        4.22        4.98     10.88 o
   3   8  16       11.52       10.03     12.02 o
   4   8  16       27.21       24.37     12.05 o
 -11   9  16      143.80      176.29     22.24 o
 -10   9  16        0.82       16.50     16.16 o
  -9   9  16       93.77       80.67     16.80 o
  -8   9  16       25.05       51.37     18.55 o
  -7   9  16      124.80      146.13     21.31 o
  -6   9  16        0.41       -9.72     13.38 o
  -5   9  16      138.84      153.04     17.22 o
  -4   9  16      118.00      129.27     24.43 o
  -3   9  16       28.10       52.05     14.03 o
  -2   9  16        3.37        8.51     11.26 o
  -1   9  16       66.23       77.06     12.62 o
   0   9  16       30.21       36.47     11.53 o
   1   9  16      277.14      260.16     24.50 o
   2   9  16        6.13       20.26     11.33 o
   3   9  16       29.29       55.16     25.00 o
   4   9  16       89.84       70.98     13.74 o
 -10  10  16       42.84       60.09     17.72 o
  -9  10  16       10.54      -12.80     15.16 o
  -8  10  16       45.01       27.84     15.51 o
  -7  10  16        2.49       -4.84     13.57 o
  -6  10  16        5.08        8.15     13.69 o
  -5  10  16        6.95        8.54     13.56 o
  -4  10  16       76.29      111.40     16.67 o
  -3  10  16       43.85       43.72     14.18 o
  -2  10  16       34.85       55.16     13.81 o
  -1  10  16       21.83       41.44     11.94 o
   0  10  16       26.05       28.97     11.76 o
   1  10  16        9.79       30.02     12.26 o
   2  10  16       39.93       40.20     13.77 o
   3  10  16      101.74      122.83     18.19 o
 -10  11  16       28.09       48.18     19.00 o
  -9  11  16       30.47       19.78     16.45 o
  -8  11  16        0.37      -14.59     14.59 o
  -7  11  16       30.00       29.07     15.06 o
  -6  11  16        9.44       11.08     14.56 o
  -5  11  16        1.53        3.62     13.90 o
  -4  11  16        2.91       -1.73     13.84 o
  -3  11  16        1.16       -0.61     13.44 o
  -2  11  16       26.63       29.00     16.63 o
  -1  11  16       23.52        5.30     13.10 o
   0  11  16        0.94       10.79     11.95 o
   1  11  16        0.00       20.85     12.13 o
   2  11  16       10.54       11.33     13.68 o
   3  11  16        0.03      -13.03     13.03 o
  -9  12  16        0.23       11.37     16.44 o
  -8  12  16       43.22       23.44     16.09 o
  -7  12  16       14.88       15.70     15.69 o
  -6  12  16        3.56       16.43     14.93 o
  -5  12  16        1.92        5.52     14.72 o
  -4  12  16        3.31       -0.75     18.39 o
  -3  12  16      133.05      164.42     23.79 o
  -2  12  16       40.45       90.68     18.31 o
  -1  12  16       35.51       34.57     14.37 o
   0  12  16      216.59      244.69     18.44 o
   1  12  16      126.34      181.22     20.83 o
   2  12  16       14.96       41.82     16.48 o
  -8  13  16        6.54       23.34     16.57 o
  -7  13  16       40.17       67.03     17.19 o
  -6  13  16       21.78       40.77     24.16 o
  -5  13  16        0.90       -1.70     15.97 o
  -4  13  16        2.18      -13.96     13.96 o
  -3  13  16       28.47       49.90     18.01 o
  -2  13  16       37.06       81.69     23.28 o
  -1  13  16       23.01        8.89     17.74 o
   0  13  16        1.19      -11.24     13.92 o
   1  13  16      151.26      172.27     19.76 o
  -7  14  16       46.63       39.90     20.13 o
  -6  14  16        1.86       -1.15     15.48 o
  -5  14  16       19.99       26.65     15.60 o
  -4  14  16        1.97       24.73     16.37 o
  -3  14  16        6.77       17.62     18.29 o
  -2  14  16        3.38        1.95     23.49 o
  -1  14  16      123.78      202.08     21.78 o
   0  14  16      137.71      159.32     24.97 o
  -6  15  16       37.96        7.45     19.60 o
  -5  15  16        0.00        1.06     16.15 o
  -4  15  16       17.95       15.20     15.89 o
  -3  15  16      187.49      239.27     24.12 o
  -2  15  16       39.49       45.02     19.90 o
  -1  15  16       79.47       86.54     20.22 o
 -11   0  17       20.47       31.90     48.69 o
  -9   0  17       97.77       63.51     22.52 o
  -7   0  17      260.90      306.13     30.72 o
  -5   0  17        4.73       -7.52     19.14 o
  -3   0  17        3.99        5.14     17.28 o
  -1   0  17      185.34      137.16     19.91 o
   1   0  17       24.06        7.61     24.29 o
   3   0  17       21.10       54.07     17.08 o
 -11   1  17       63.63       45.99     16.93 o
 -10   1  17        0.69       11.91     15.32 o
  -9   1  17      103.75      124.15     17.21 o
  -8   1  17      110.39      134.05     16.69 o
  -7   1  17      476.33      442.57     32.45 o
  -6   1  17        2.72       -7.55     12.88 o
  -5   1  17       11.61        5.87     12.46 o
  -4   1  17       43.77       47.68     13.52 o
  -3   1  17       15.27       -4.29     11.72 o
  -2   1  17       74.02       50.25     13.94 o
  -1   1  17       13.58       -9.54     11.14 o
   0   1  17       50.60       40.15     12.10 o
   1   1  17        1.15        6.16     11.00 o
   2   1  17       16.80        8.61     10.47 o
   3   1  17      101.50      123.79     11.52 o
   4   1  17       29.99       28.92      9.24 o
 -11   2  17       26.96       45.04     16.76 o
 -10   2  17        0.01       29.34     15.42 o
  -9   2  17       17.38       16.67     17.59 o
  -8   2  17      284.15      322.07     20.51 o
  -7   2  17       10.12       18.59     13.62 o
  -6   2  17      103.63      116.23     18.87 o
  -5   2  17        6.43       18.95     13.24 o
  -4   2  17        0.03        0.53     17.63 o
  -3   2  17        9.53        1.15     12.43 o
  -2   2  17      144.31      154.40     15.18 o
  -1   2  17        0.06       -9.77     12.35 o
   0   2  17       89.23       82.39     12.81 o
   1   2  17        4.53       -1.22     11.09 o
   2   2  17        2.95       -6.89      9.68 o
   3   2  17       40.72       36.43     13.29 o
   4   2  17      193.51      254.40     16.27 o
 -11   3  17        3.02       13.71     16.48 o
 -10   3  17       88.90      107.55     17.91 o
  -9   3  17      175.95      228.93     19.81 o
  -8   3  17        3.75       -9.27     13.89 o
  -7   3  17      371.34      395.81     21.58 o
  -6   3  17       31.15       33.77     13.92 o
  -5   3  17       70.88       84.24     16.35 o
  -4   3  17       90.68      109.66     15.01 o
  -3   3  17       76.88       81.53     15.13 o
  -2   3  17        0.63        7.02     17.15 o
  -1   3  17      259.02      264.50     16.76 o
   0   3  17       66.31       80.37     13.10 o
   1   3  17        0.43       -1.32     10.38 o
   2   3  17       48.72       32.45     10.42 o
   3   3  17       10.53       22.04     11.03 o
   4   3  17       18.99       12.48     10.86 o
 -11   4  17        1.94       -4.94     16.16 o
 -10   4  17       71.54       66.92     16.94 o
  -9   4  17        7.46       14.25     15.23 o
  -8   4  17      109.54      120.72     16.46 o
  -7   4  17        4.96       -6.37     13.48 o
  -6   4  17       26.77       34.60     14.10 o
  -5   4  17       69.43       70.19     17.23 o
  -4   4  17       17.75       26.41     13.13 o
  -3   4  17        5.73       -5.34     12.31 o
  -2   4  17      241.52      279.89     25.56 o
  -1   4  17       33.81       34.45     12.61 o
   0   4  17        0.03       -4.97     11.31 o
   1   4  17       30.92       33.98     10.81 o
   2   4  17        6.97       10.17     10.18 o
   3   4  17        3.94       15.75      9.71 o
   4   4  17        0.42       12.24     12.61 o
 -11   5  17      179.67      226.20     43.74 o
 -10   5  17       34.02       32.60     16.73 o
  -9   5  17      127.69      127.41     25.24 o
  -8   5  17       32.61       74.02     21.94 o
  -7   5  17      116.81      128.44     16.49 o
  -6   5  17        0.07      -10.59     16.67 o
  -5   5  17       30.21       19.33     13.27 o
  -4   5  17      172.84      157.01     16.22 o
  -3   5  17       25.98       -0.80     13.51 o
  -2   5  17       15.27       21.82     12.80 o
  -1   5  17       52.00       50.20     13.05 o
   0   5  17        0.15       -3.23     10.60 o
   1   5  17       10.48       27.04     10.71 o
   2   5  17        4.09        1.57      9.76 o
   3   5  17        7.90        4.14     12.69 o
 -11   6  17        2.75       21.48     27.21 o
 -10   6  17       41.57       47.80     17.24 o
  -9   6  17      144.42      163.11     21.53 o
  -8   6  17      333.85      385.77     22.52 o
  -7   6  17       76.14       97.35     17.18 o
  -6   6  17       19.39       -1.98     15.97 o
  -5   6  17        0.34       -2.70     13.57 o
  -4   6  17      121.34      121.25     20.69 o
  -3   6  17       39.28       39.62     14.03 o
  -2   6  17      141.81      136.31     15.60 o
  -1   6  17       42.48       42.99     12.90 o
   0   6  17      164.39      177.20     13.99 o
   1   6  17       35.11       27.19     11.30 o
   2   6  17        5.94        1.10     10.22 o
   3   6  17        2.59       13.19     11.77 o
 -10   7  17       12.28        0.51     18.54 o
  -9   7  17       15.72       -3.52     15.83 o
  -8   7  17        5.53       10.69     21.37 o
  -7   7  17       63.52       56.59     15.61 o
  -6   7  17      146.10      150.73     16.77 o
  -5   7  17        0.70       22.76     14.18 o
  -4   7  17       80.99       80.70     15.05 o
  -3   7  17       80.40       65.19     14.39 o
  -2   7  17       22.95        9.72     12.84 o
  -1   7  17        2.38        9.03     11.07 o
   0   7  17       34.07       19.43     11.52 o
   1   7  17       75.98       69.19     11.56 o
   2   7  17       12.77        7.45     13.96 o
   3   7  17        1.76        9.77     12.24 o
 -10   8  17       93.88      162.43     22.87 o
  -9   8  17       36.48       33.67     16.40 o
  -8   8  17      161.78      194.81     19.83 o
  -7   8  17       18.93       18.86     15.41 o
  -6   8  17       30.71       20.68     14.78 o
  -5   8  17        0.10       11.05     13.95 o
  -4   8  17        5.79       34.50     13.93 o
  -3   8  17       67.99       62.20     14.70 o
  -2   8  17      126.86      144.55     24.03 o
  -1   8  17        6.29       -2.94     11.46 o
   0   8  17       12.71       16.10     10.90 o
   1   8  17       61.80       61.40     13.65 o
   2   8  17        4.27        3.87     11.49 o
   3   8  17       23.34       21.11     26.63 o
 -10   9  17       20.48       10.44     29.36 o
  -9   9  17       42.22       45.73     17.91 o
  -8   9  17       19.74       15.84     15.84 o
  -7   9  17       28.26       26.25     16.15 o
  -6   9  17        0.17      -14.08     23.09 o
  -5   9  17       27.76       28.86     15.04 o
  -4   9  17       51.51       71.75     15.69 o
  -3   9  17       41.91       76.57     15.15 o
  -2   9  17       12.65        0.39     13.57 o
  -1   9  17       24.40       31.10     13.23 o
   0   9  17        1.94       -9.02     11.93 o
   1   9  17        0.01       -0.21     13.37 o
   2   9  17      128.55      148.55     19.27 o
  -9  10  17       12.72        6.02     19.54 o
  -8  10  17       83.70       48.68     17.32 o
  -7  10  17        6.57       12.96     15.56 o
  -6  10  17       11.39       -9.32     14.93 o
  -5  10  17        2.48       -4.68     14.24 o
  -4  10  17       26.26       17.37     14.36 o
  -3  10  17      149.13      177.91     17.30 o
  -2  10  17       14.40       24.23     14.28 o
  -1  10  17      233.97      285.08     29.58 o
   0  10  17       10.98       -5.26     12.25 o
   1  10  17      134.76      214.38     15.93 o
  -8  11  17       68.24       91.12     18.58 o
  -7  11  17       20.45        8.35     16.41 o
  -6  11  17        0.04      -12.85     14.62 o
  -5  11  17       24.24       35.28     16.11 o
  -4  11  17        0.90       -7.72     21.12 o
  -3  11  17       11.30        6.42     14.84 o
  -2  11  17       17.59       -4.82     14.48 o
  -1  11  17       79.08       85.50     16.16 o
   0  11  17       23.35       26.67     14.14 o
   1  11  17        0.17      -13.06     16.76 o
  -7  12  17       73.59      103.56     22.42 o
  -6  12  17       30.73       12.34     15.88 o
  -5  12  17       11.38       -1.05     15.35 o
  -4  12  17       26.16       13.91     14.74 o
  -3  12  17       23.82       32.01     15.90 o
  -2  12  17       79.83       88.07     21.65 o
  -1  12  17       65.83      103.21     19.48 o
   0  12  17       35.40       42.74     15.49 o
  -6  13  17       21.18       26.96     17.05 o
  -5  13  17      114.27      146.90     18.69 o
  -4  13  17       52.22       61.61     16.99 o
  -3  13  17       21.98       58.68     16.91 o
  -2  13  17       78.55       83.56     20.40 o
  -1  13  17       13.88       -0.37     17.21 o
 -10   0  18       16.36       14.44     57.54 o
  -8   0  18      137.63      185.49     26.94 o
  -6   0  18        2.32      -11.73     19.04 o
  -4   0  18       20.56       34.82     20.05 o
  -2   0  18        1.39       -6.28     17.96 o
   0   0  18      731.81      778.68     47.68 o
   2   0  18        9.18       12.15     17.52 o
 -10   1  18      217.18      243.53     28.02 o
  -9   1  18      117.96      123.49     18.69 o
  -8   1  18        6.87      -14.32     14.32 o
  -7   1  18       37.31       34.18     15.19 o
  -6   1  18        6.42       -0.04     13.63 o
  -5   1  18        4.39        1.54     14.07 o
  -4   1  18       31.84       22.11     13.85 o
  -3   1  18       15.42        1.56     12.78 o
  -2   1  18       21.62      -13.44     13.44 o
  -1   1  18        5.22       12.43     13.38 o
   0   1  18       80.56      108.89     14.56 o
   1   1  18        0.29       11.52     12.18 o
   2   1  18      223.45      303.90     17.40 o
 -10   2  18       54.49       59.55     17.60 o
  -9   2  18        2.07        0.59     16.10 o
  -8   2  18       13.29        0.55     15.02 o
  -7   2  18      129.65      106.23     16.82 o
  -6   2  18       74.79       65.74     15.08 o
  -5   2  18        8.33      -12.77     12.77 o
  -4   2  18      132.32      125.24     17.82 o
  -3   2  18       50.59       41.42     14.47 o
  -2   2  18        0.22        3.14     13.14 o
  -1   2  18        4.49        1.56     12.20 o
   0   2  18       64.42       89.93     17.83 o
   1   2  18        9.96       -4.19     12.40 o
   2   2  18        1.44        6.35     14.34 o
 -10   3  18        3.99       14.39     16.32 o
  -9   3  18       22.35        9.36     30.31 o
  -8   3  18       62.62       89.46     16.81 o
  -7   3  18        9.75       17.55     16.52 o
  -6   3  18      152.94      170.13     17.84 o
  -5   3  18        2.60        2.84     13.32 o
  -4   3  18        8.87        1.39     13.16 o
  -3   3  18        9.32       17.06     13.06 o
  -2   3  18       42.93       21.99     13.34 o
  -1   3  18      207.91      184.49     16.20 o
   0   3  18      215.48      271.00     22.34 o
   1   3  18        5.81        3.58     12.39 o
   2   3  18        2.35      -10.80     10.80 o
 -10   4  18       23.82        2.61     16.54 o
[truncated: 7,747 more chars]
